# Supplementary material for: Long noncoding RNA IRF1-AS is associated with peste des petits ruminants infection
Source: Vet Res. 2022 Oct 28;53:89. doi: 10.1186/s13567-022-01105-1 (PMC9617334; doi:10.1186/s13567-022-01105-1)
Supplement: Supplementary file 3 — Additional file 3. A total of 852 target genes for 191 DE lncRNAs in the mock-infected and PPRV-infected groups were predicted. The union of target genes predicated by cis and target genes predicated by RNAplex was seen as the target genes for all DE lncRNAs. [file 13567_2022_1105_MOESM3_ESM.xlsx]

## Sheet: cis
100860749	'CAV1'	mRNA	-1.84827
100860797	'UBE2K'	mRNA	-0.070121
100860849	'HSP70.1'	mRNA	-0.897482
100860944	'DCN'	mRNA	2.30551
100860947	'AANAT'	mRNA
100860977	'CLIC1'	mRNA	-1.79624
100861020	'TXNL1'	mRNA	0.356806
100861042	'MLX'	mRNA	-0.112346
100861043	'PSMC3IP'	mRNA	-0.606372
100861076	'RAB4A'	mRNA	-0.103559
100861123	'OVOL1'	mRNA
100861124	'DRAP1'	mRNA	-0.920218
100861125	'BANF1'	mRNA	-0.694492
100861187	'PAEP'	mRNA
100861216	'VTN'	mRNA
100861223	'CD34'	mRNA
100861229	'CSN1S2'	mRNA
100861231	'CSN3'	mRNA
100861292	'CACNA1C'	mRNA	-0.99377
100861307	'FFAR2'	mRNA
100861322	'LSM2'	mRNA	-0.108541
100861365	'PPP2R5B'	mRNA	0.460671
100861401	'UBL5'	mRNA	-0.450784
100861579	'BTG1'	mRNA	1.56745
102168272	'TTC16'	mRNA	2.09284
102168440	'PGPEP1'	mRNA	0.976003
102168483	'HOXB8'	mRNA	0.420981
102168551	'SH2D3C'	mRNA	0.0928385
102168764	'HOXB7'	mRNA	0.103824
102168804	'SF1'	mRNA	-0.0211845
102168867	'MANF'	mRNA	-1.42534
102168877	'WDR7'	mRNA	0.660027
102168896	'FGF23'	mRNA	0.0928385
102168900	'DHX15'	mRNA	-0.554338
102168916	'ABO'	mRNA	3.63716
102168924	'LOC102168924'	mRNA
102168948	'LOC102168948'	mRNA	0.764426
102168983	'SCYL1'	mRNA	0.0294641
102169021	'FPGS'	mRNA	0.409129
102169050	'HOXB6'	mRNA	-0.425816
102169079	'CDC42BPG'	mRNA	1.37333
102169167	'TIGAR'	mRNA	0.0415548
102169200	'TSPYL5'	mRNA	-1.20972
102169209	'LOC102169209'	mRNA	-1.2062
102169264	'TSPAN6'	mRNA	-0.268103
102169274	'IQCN'	mRNA	-1.31088
102169330	'HOXB5'	mRNA	-0.682323
102169341	'PDZRN3'	mRNA	-0.15677
102169361	'EHD1'	mRNA	0.185339
102169393	'MED22'	mRNA	0.455989
102169463	'TSPAN11'	mRNA	-0.280456
102169495	'ARNTL'	mRNA	-0.316163
102169575	'RAB3A'	mRNA	1.00086
102169623	'HOXB3'	mRNA	-2.78532
102169649	'ATG2A'	mRNA	0.875936
102169679	'RPL7A'	mRNA	0.211148
102169705	'BCL6'	mRNA	1.32584
102169719	'PTPN22'	mRNA	-0.977551
102169741	'ZNRD2'	mRNA	-0.089957
102169747	'LGI2'	mRNA
102169854	'MPV17L2'	mRNA	-0.190632
102169882	'DCT'	mRNA
102169903	'HOXB2'	mRNA	-1.23697
102169941	'MAJIN'	mRNA
102169960	'LOC102169960'	mRNA	5.48516
102169972	'LOC102169972'	mRNA	-0.0983661
102170112	'ZNRF2'	mRNA	0.868553
102170126	'SEC24D'	mRNA	-0.682188
102170178	'HOXB1'	mRNA
102170181	'RTP2'	mRNA
102170234	'LOC102170234'	mRNA
102170331	'TGDS'	mRNA	0.801722
102170379	'CLDN4'	mRNA	1.72755
102170434	'SURF4'	mRNA	-0.357589
102170466	'SST'	mRNA	1.41477
102170482	'FKBP9'	mRNA	-0.196325
102170517	'NIPSNAP3A'	mRNA	-0.935618
102170587	'CFL1'	mRNA	-1.28043
102170592	'METTL14'	mRNA	0.295811
102170649	'IGSF8'	mRNA	-0.489589
102170657	'ABHD11'	mRNA	-0.273349
102170752	'KBTBD2'	mRNA	0.405436
102170840	'COL11A1'	mRNA	-0.443544
102170857	'EFEMP2'	mRNA	-0.135137
102170868	'ZFYVE28'	mRNA	2.09284
102170924	'KCNJ9'	mRNA
102170929	'RSBN1'	mRNA	0.977548
102171027	'LSM5'	mRNA	-0.358268
102171049	'ODAM'	mRNA
102171051	'LOC102171051'	mRNA
102171134	'CTSW'	mRNA
102171207	'PHTF1'	mRNA	0.613883
102171320	'PDE4C'	mRNA	-0.1587
102171480	'STX1A'	mRNA	0.868798
102171507	'FCER2'	mRNA	3.99973
102171577	'FIBP'	mRNA	-0.170609
102171755	'BUD23'	mRNA	-0.941947
102171798	'PSPC1'	mRNA	-0.381057
102171965	'CLEC4G'	mRNA
102172040	'FOSL1'	mRNA	-0.0470385
102172062	'AFAP1L1'	mRNA	-0.907162
102172075	'MPHOSPH8'	mRNA	0.14933
102172254	'CD209'	mRNA
102172257	'TOMM40'	mRNA	-0.582801
102172262	'ANXA1'	mRNA	-1.19262
102172354	'PCYOX1L'	mRNA	-0.453332
102172391	'ADAMTS6'	mRNA	-1.76798
102172412	'RET'	mRNA	-0.3951
102172418	'LTBP3'	mRNA	0.232333
102172425	'SMIM14'	mRNA	0.884388
102172505	'ELP2'	mRNA	-0.324185
102172517	'C29H11orf68'	mRNA	-0.329753
102172532	'LRRC8E'	mRNA	0.685124
102172535	'NECTIN2'	mRNA	0.455761
102172619	'EVI5L'	mRNA	0.263548
102172665	'CWC27'	mRNA	-0.134572
102172694	'EHBP1L1'	mRNA	-0.633531
102172765	'CTAGE5'	mRNA	0.652671
102172783	'CLEC16A'	mRNA	0.348078
102172804	'FAM50A'	mRNA	0.13585
102172807	'BCAM'	mRNA	0.306518
102172819	'GPR180'	mRNA	-0.163247
102172888	'PRR36'	mRNA	0.946055
102172910	'EGFL7'	mRNA	-0.0378371
102172973	'KCNK7'	mRNA	0.00668183
102172987	'SNAPC2'	mRNA	0.175851
102172993	'PURA'	mRNA	0.659428
102173037	'NTN1'	mRNA	-1.06879
102173044	'FBXO33'	mRNA	0.209085
102173073	'TSGA10IP'	mRNA	0.0928385
102173081	'GDI1'	mRNA	-0.325865
102173135	'SELENOK'	mRNA	0.220512
102173149	'STIL'	mRNA	-2.0111
102173178	'MAP2K7'	mRNA	0.0913254
102173200	'AGPAT2'	mRNA	0.0358118
102173202	'PARP4'	mRNA	0.116232
102173267	'MAP3K11'	mRNA	0.0189056
102173283	'TIMM44'	mRNA	-0.194308
102173291	'IGIP'	mRNA	0.92934
102173300	'C8H9orf152'	mRNA
102173330	'STX8'	mRNA	0.0573178
102173332	'SLC9C1'	mRNA
102173370	'EIF1AD'	mRNA	-0.0197043
102173379	'PRKACA'	mRNA	-0.507672
102173425	'ACTR8'	mRNA	0.269977
102173459	'TGFBR3L'	mRNA	-0.570127
102173477	'DIPK1B'	mRNA	0.341518
102173516	'SLC39A6'	mRNA	-0.806393
102173522	'DPH5'	mRNA	0.172905
102173535	'PCNX3'	mRNA	-0.0793328
102173558	'CYSTM1'	mRNA	-0.221495
102173607	'LOC102173607'	mRNA	0.822623
102173637	'MFHAS1'	mRNA	0.214638
102173654	'MISP3'	mRNA	-0.195959
102173660	'PDE10A'	mRNA	0.244034
102173695	'IL17RB'	mRNA
102173732	'ELAVL1'	mRNA	-0.310129
102173754	'SURF6'	mRNA	0.35027
102173818	'SIPA1'	mRNA	0.316382
102173832	'RLN3'	mRNA	0.0928385
102173931	'PLXNA3'	mRNA	-0.916394
102174039	'SURF2'	mRNA	-0.12684
102174096	'RELA'	mRNA	0.246575
102174168	'CHDH'	mRNA	1.09284
102174202	'LOC102174202'	mRNA	-0.594677
102174260	'MEF2D'	mRNA	0.0876231
102174268	'PDGFA'	mRNA	0.514479
102174352	'SLC30A7'	mRNA	0.516125
102174379	'PALM3'	mRNA	-0.414122
102174524	'SMG5'	mRNA	0.497874
102174634	'AP5B1'	mRNA	0.758342
102174863	'H6PD'	mRNA	-0.142864
102174912	'SNX32'	mRNA	-0.492124
102175069	'RBM15B'	mRNA	0.183571
102175143	'THAP12'	mRNA	-0.313968
102175146	'SPSB1'	mRNA	0.117534
102175192	'MUS81'	mRNA	0.285484
102175341	'DOCK3'	mRNA	0.638989
102175470	'SART1'	mRNA	-0.289307
102175538	'NELFE'	mRNA	-0.354568
102175781	'GVQW3'	mRNA	0.162575
102175816	'CFB'	mRNA	5.40409
102175828	'ERI1'	mRNA	-1.31178
102175878	'EMSY'	mRNA	0.345179
102175964	'LOC102175964'	mRNA
102176001	'TSACC'	mRNA	-0.492124
102176015	'LOC102176015'	mRNA	0.775764
102176085	'C2'	mRNA	2.0722
102176089	'DLGAP1'	mRNA	-0.492124
102176282	'RHBG'	mRNA	0.0928385
102176393	'LUM'	mRNA	1.13331
102176409	'SLC30A9'	mRNA	-0.0538056
102176572	'CCT3'	mRNA	0.0747287
102176581	'CAV2'	mRNA	-1.27863
102176592	'CACNA2D4'	mRNA
102176632	'KLHL20'	mRNA	0.245414
102176694	'ZFP36L1'	mRNA	1.23203
102176748	'SLC44A4'	mRNA	1.6778
102176865	'DCP1B'	mRNA	0.80574
102176908	'NCOR2'	mRNA	-0.277656
102176953	'LOC102176953'	mRNA	0.239282
102176966	'ACTN1'	mRNA	-1.70949
102177016	'GLMP'	mRNA	0.404793
102177057	'GPR157'	mRNA	2.06218
102177101	'U2SURP'	mRNA	-0.0319254
102177182	'RFLNA'	mRNA
102177228	'ZNF562'	mRNA	1.14576
102177266	'DARS2'	mRNA	-0.387346
102177306	'STK17A'	mRNA	0.606748
102177389	'NEU1'	mRNA	0.741658
102177522	'VLDLR'	mRNA	0.869602
102177541	'EFCAB1'	mRNA	0.273411
102177542	'ZC2HC1A'	mRNA	0.120703
102177590	'HECW1'	mRNA	0.0928385
102177674	'TMEM79'	mRNA
102177850	'LOC102177850'	mRNA	0.55768
102177882	'FMN2'	mRNA	-0.170196
102177951	'TMEM270'	mRNA
102177970	'FBXL12'	mRNA	0.488871
102178048	'NOX1'	mRNA	2.09284
102178062	'TUBB4A'	mRNA	-1.01679
102178196	'CENPL'	mRNA	-2.76716
102178267	'LOC102178267'	mRNA
102178315	'LOC102178315'	mRNA	-0.813532
102178316	'EHMT2'	mRNA	0.993909
102178379	'LOC102178379'	mRNA	0.170641
102178438	'CXCL8'	mRNA	7.38206
102178497	'IL22RA1'	mRNA	-1.49212
102178503	'METTL27'	mRNA
102178581	'VWA7'	mRNA	-1.34255
102178710	'CSTF2'	mRNA	0.562698
102178717	'PPBP'	mRNA
102178787	'CLDN3'	mRNA
102178810	'LOC102178810'	mRNA
102178814	'OLFM2'	mRNA	1.41477
102178818	'SLC25A41'	mRNA	0.967308
102178844	'ZBTB37'	mRNA	1.06433
102178851	'HEATR6'	mRNA	0.0646893
102178867	'MSH5'	mRNA	0.116573
102178958	'PNRC2'	mRNA	-0.0134987
102179063	'DNAJC30'	mRNA	-0.312303
102179093	'ACER1'	mRNA	0.677801
102179120	'SERPINC1'	mRNA	-0.0274558
102179130	'LOC102179130'	mRNA
102179147	'SAPCD1'	mRNA	-0.392588
102179148	'VARS'	mRNA	-0.258352
102179197	'ABCA1'	mRNA	0.863941
102179238	'STK10'	mRNA	0.113158
102179247	'SRSF10'	mRNA	-0.399586
102179344	'VPS37D'	mRNA	1.0377
102179415	'ULK2'	mRNA	0.573683
102179423	'ADAMTS9'	mRNA	1.38629
102179431	'DDAH2'	mRNA	-1.20127
102179571	'DIO2'	mRNA	-3.04711
102179584	'RC3H1'	mRNA	0.374134
102179590	'LOC102179590'	mRNA
102179628	'LOC102179628'	mRNA	0.0947993
102179701	'ALDH3A1'	mRNA
102179717	'LY6G6C'	mRNA	-2.02264
102179718	'FBXO42'	mRNA	0.63509
102179719	'LY6G6F'	mRNA
102179785	'CBLN4'	mRNA	-0.703628
102179845	'RFX2'	mRNA	-0.0863304
102179911	'AVL9'	mRNA	0.919888
102179980	'SLC47A2'	mRNA
102179996	'MPIG6B'	mRNA	-3.71452
102180068	'TCTN2'	mRNA	-0.679074
102180109	'SIGIRR'	mRNA	-1.90716
102180118	'CAPS'	mRNA	0.638273
102180255	'RNF112'	mRNA	0.900193
102180269	'LY6G6D'	mRNA	-0.907162
102180274	'DUSP22'	mRNA	1.28876
102180325	'GBGT1'	mRNA	0.174955
102180349	'NKX2-5'	mRNA
102180435	'RTL1'	mRNA
102180438	'GASK1A'	mRNA	-0.0422491
102180492	'LOC102180492'	mRNA
102180524	'GTF2H3'	mRNA	-0.405017
102180547	'LOC102180547'	mRNA
102180657	'CCND2'	mRNA	0.688505
102180688	'PCSK7'	mRNA	0.057832
102180708	'POMGNT2'	mRNA	0.360282
102180742	'TMEM33'	mRNA	0.543869
102180754	'VMAC'	mRNA	-0.143995
102180792	'ATP4A'	mRNA
102180924	'PARP11'	mRNA	0.176194
102180936	'GRPEL2'	mRNA	0.72927
102180953	'BACE1'	mRNA	0.214091
102180976	'SNRK'	mRNA	0.57357
102181026	'NDUFA11'	mRNA	-0.418514
102181068	'TMEM147'	mRNA	-0.126114
102181162	'CD200'	mRNA	-0.246064
102181170	'IKZF2'	mRNA	1.58203
102181171	'PLXNB1'	mRNA	0.170273
102181208	'IL17B'	mRNA
102181326	'DDX55'	mRNA	0.794901
102181330	'GAPDHS'	mRNA
102181489	'SLC22A5'	mRNA	0.979944
102181496	'CSNK1A1'	mRNA	0.754396
102181573	'CRACR2A'	mRNA	0.0928385
102181576	'CCDC149'	mRNA	-0.473995
102181582	'LOC102181582'	mRNA	5.21843
102181620	'EIF2B1'	mRNA	-0.848958
102181648	'TWIST2'	mRNA	0.088493
102181774	'KLHL3'	mRNA	0.124547
102181806	'SBSN'	mRNA	-0.192564
102181847	'PRMT8'	mRNA	-1.91886
102181854	'LOC102181854'	mRNA	3.6778
102182006	'IRF4'	mRNA
102182044	'FLRT2'	mRNA	1.44091
102182054	'IL7'	mRNA	1.71175
102182061	'TMED2'	mRNA	-0.584749
102182115	'LOC102182115'	mRNA	8.13588
102182141	'SPRYD7'	mRNA	0.178185
102182170	'TIPARP'	mRNA	-1.38627
102182245	'LRRC47'	mRNA	0.685864
102182304	'LOC102182304'	mRNA	0.0805466
102182344	'CAVIN1'	mRNA	-1.87491
102182445	'SSR3'	mRNA	-0.739271
102182476	'ACTA1'	mRNA	0.024621
102182524	'CCDC27'	mRNA
102182526	'RILPL1'	mRNA	0.0373572
102182571	'EID3'	mRNA	0.318679
102182630	'NAGLU'	mRNA	-0.841469
102182715	'C16H1orf174'	mRNA	1.58473
102182817	'SNRNP35'	mRNA	-0.427418
102182838	'COL21A1'	mRNA	-0.0591646
102182855	'TXNRD1'	mRNA	0.745632
102182909	'HSD17B1'	mRNA	1.38562
102182992	'DFFB'	mRNA	0.1014
102183038	'NUP133'	mRNA	-0.315031
102183077	'OLFML2A'	mRNA	0.414767
102183090	'RILPL2'	mRNA	-0.641309
102183173	'DMKN'	mRNA	0.730268
102183229	'IBA57'	mRNA	0.520815
102183443	'CEP104'	mRNA	0.285128
102183453	'TUBG1'	mRNA	-1.01613
102183502	'GJC2'	mRNA	1.29215
102183562	'LMO4'	mRNA	1.42879
102183596	'STARD4'	mRNA	1.28826
102183621	'FMOD'	mRNA	0.779899
102183679	'GUK1'	mRNA	-0.361318
102183715	'SMIM1'	mRNA	1.21483
102183744	'COPA'	mRNA	-0.455112
102183787	'HNRNPA0'	mRNA	0.0263275
102183840	'FHOD3'	mRNA	-2.91593
102183902	'KRTDAP'	mRNA
102183937	'INSIG1'	mRNA	1.95203
102184000	'ST6GALNAC1'	mRNA	0.677801
102184049	'WNT3A'	mRNA	0.0928385
102184109	'MOCOS'	mRNA	1.17808
102184141	'TAZ'	mRNA	0.493376
102184175	'TP73'	mRNA	0.464807
102184210	'PEX19'	mRNA	0.584835
102184226	'MEN1'	mRNA	0.152071
102184391	'ATXN1'	mRNA	0.344044
102184407	'CHST11'	mRNA	-0.235729
102184484	'MYOM3'	mRNA
102184678	'DCAF8'	mRNA	0.0727593
102184707	'MRPL55'	mRNA	-0.313116
102184773	'ALX3'	mRNA	1.1803
102184941	'PRCD'	mRNA
102185005	'WDHD1'	mRNA	-2.26846
102185051	'CSF1'	mRNA	0.767119
102185120	'KLHL25'	mRNA	0.414767
102185123	'TMEM179'	mRNA
102185132	'ARHGEF19'	mRNA	1.75073
102185145	'SPHAR'	mRNA	-0.0581693
102185166	'C7H1orf35'	mRNA	-0.188803
102185172	'LOC102185172'	mRNA	0.18142
102185177	'NRG2'	mRNA
102185218	'RHBDF2'	mRNA	0.721689
102185278	'MAPK1IP1L'	mRNA	0.323778
102185324	'PEA15'	mRNA	-0.280321
102185383	'PAFAH1B2'	mRNA	-0.0955857
102185411	'EPHA2'	mRNA	0.109899
102185431	'CCSAP'	mRNA	0.00229159
102185433	'RASGEF1A'	mRNA	-2.84576
102185451	'ARF1'	mRNA	-0.533488
102185485	'TTC17'	mRNA	0.68128
102185538	'GPHA2'	mRNA
102185540	'PHRF1'	mRNA	0.19023
102185557	'DNASE1L1'	mRNA	-1.15361
102185572	'LOC102185572'	mRNA
102185597	'IGSF23'	mRNA
102185600	'IFT20'	mRNA	-0.627799
102185618	'CASQ1'	mRNA	-1.73724
102185630	'ZDHHC17'	mRNA	0.243006
102185646	'HAUS3'	mRNA	0.176265
102185674	'SIDT2'	mRNA	0.756917
102185702	'CCN1'	mRNA	-2.68548
102185714	'CSGALNACT2'	mRNA	0.647355
102185736	'PIN1'	mRNA	-0.0210507
102185746	'TMEM18'	mRNA	0.0532326
102185812	'BATF2'	mRNA	1.03719
102185814	'RASSF7'	mRNA	0.424044
102185841	'LOC102185841'	mRNA
102185842	'SOCS4'	mRNA	0.267388
102185859	'FCGBP'	mRNA	0.77091
102185861	'PVR'	mRNA	0.106778
102185911	'POLN'	mRNA	1.09284
102185915	'KLHL4'	mRNA
102185937	'TAGLN'	mRNA	-2.25388
102186046	'TNFAIP1'	mRNA	-0.113407
102186069	'LOC102186069'	mRNA
102186095	'LMNTD2'	mRNA	2.09284
102186125	'LGALS3'	mRNA	0.0759294
102186147	'MAP3K10'	mRNA	0.631631
102186336	'TMEM199'	mRNA	0.801565
102186378	'LRRC56'	mRNA
102186401	'LOC102186401'	mRNA
102186402	'DLGAP5'	mRNA	-3.3042
102186415	'RNF214'	mRNA	0.55747
102186483	'LOC102186483'	mRNA
102186491	'NR6A1'	mRNA	1.80905
102186539	'LOC102186539'	mRNA	-0.907162
102186623	'PSMC4'	mRNA	0.0273015
102186668	'HRAS'	mRNA	-0.083936
102186765	'AKAP2'	mRNA	-0.625428
102186770	'LOC102186770'	mRNA
102186816	'KCNJ10'	mRNA	-1.12955
102186885	'CEP164'	mRNA	-0.0937378
102186937	'LOC102186937'	mRNA	1.52168
102186995	'ATP6V0A1'	mRNA	-0.210812
102187002	'CHST2'	mRNA	1.26559
102187025	'LOC102187025'	mRNA	-0.0572651
102187046	'PSMG3'	mRNA	-0.285673
102187052	'LOC102187052'	mRNA
102187188	'GGCT'	mRNA	-0.22909
102187199	'RNH1'	mRNA	0.0557951
102187255	'LOC102187255'	mRNA	1.26276
102187291	'RSBN1L'	mRNA	-0.0289068
102187397	'CBLC'	mRNA
102187410	'RALGDS'	mRNA	0.160301
102187463	'ANO9'	mRNA	-0.22909
102187484	'CAMK4'	mRNA	-0.494921
102187551	'ZNHIT6'	mRNA	-0.127835
102187588	'INTS1'	mRNA	-0.638575
102187597	'LOC102187597'	mRNA	0.455409
102187603	'TRIM13'	mRNA	0.0840835
102187624	'COASY'	mRNA	0.91484
102187639	'RPL10'	mRNA	0.41514
102187675	'CEACAM19'	mRNA
102187729	'STRIP1'	mRNA	-0.128573
102187748	'LOC102187748'	mRNA
102187760	'RAD50'	mRNA	0.123364
102187789	'BTG2'	mRNA	1.45529
102187829	'CRPPA'	mRNA	0.882915
102187831	'PTPN12'	mRNA	1.19175
102187833	'NOD1'	mRNA	-0.907162
102187860	'TMEM184A'	mRNA	1.63716
102187871	'PTRH1'	mRNA	0.718731
102187873	'KCNRG'	mRNA	0.228975
102188034	'IL5'	mRNA
102188051	'LOC102188051'	mRNA	1.09284
102188062	'SDCBP'	mRNA	0.064767
102188145	'CDK9'	mRNA	0.278719
102188169	'EFCAB9'	mRNA
102188182	'AHCYL1'	mRNA	-0.362475
102188215	'BCL3'	mRNA	1.03364
102188262	'BTBD6'	mRNA	-0.559238
102188292	'PGGHG'	mRNA	-0.357578
102188351	'RETREG3'	mRNA	0.598617
102188389	'DENND1C'	mRNA	-0.00798589
102188403	'ST8SIA4'	mRNA	0.448982
102188421	'NSMAF'	mRNA	0.519014
102188441	'UBTD2'	mRNA	1.70332
102188489	'ADGRL1'	mRNA	1.08292
102188494	'CEACAM16'	mRNA
102188506	'LOC102188506'	mRNA	0.108142
102188566	'LOC102188566'	mRNA	1.6778
102188582	'TNFSF9'	mRNA	1.07869
102188583	'IRF1'	mRNA	2.20066
102188619	'SLC12A3'	mRNA
102188647	'DTYMK'	mRNA	-1.96244
102188688	'TOX'	mRNA	-1.76572
102188759	'ASF1B'	mRNA	-2.78354
102188774	'ERG28'	mRNA	1.09372
102188810	'PFKFB4'	mRNA	0.969839
102188846	'SLC22A4'	mRNA	0.0928385
102188888	'HERPUD1'	mRNA	1.25773
102188981	'MARCH7'	mRNA	0.53657
102189024	'SAMD1'	mRNA	-0.965774
102189045	'CFAP36'	mRNA	-0.57102
102189076	'MBD5'	mRNA	0.647794
102189115	'CRB3'	mRNA
102189149	'NLRC5'	mRNA	1.53341
102189251	'UCN2'	mRNA	0.218369
102189297	'C7H19orf67'	mRNA	-1.49212
102189314	'TTLL5'	mRNA	0.535573
102189390	'SLC25A23'	mRNA	-0.223152
102189490	'PPP4R3B'	mRNA	0.519975
102189510	'NUP93'	mRNA	-0.905003
102189519	'ALDH3A2'	mRNA	0.0275999
102189528	'TREX1'	mRNA	-0.530358
102189572	'IL27RA'	mRNA	-1.08436
102189665	'KHSRP'	mRNA	-0.296808
102189826	'VEGFC'	mRNA	-0.283028
102189850	'RFX1'	mRNA	0.050036
102189908	'NUDT14'	mRNA	-0.495966
102189944	'GTF2F1'	mRNA	0.184908
102190001	'SHISA5'	mRNA	-1.03467
102190014	'FARP2'	mRNA	0.104762
102190020	'PAXIP1'	mRNA	-0.174069
102190068	'SLC47A1'	mRNA	4.14595
102190136	'PNPT1'	mRNA	-0.297249
102190144	'PFKP'	mRNA	-0.865416
102190163	'NLK'	mRNA	0.445984
102190215	'PSPN'	mRNA
102190236	'IFT43'	mRNA	0.197175
102190290	'STK25'	mRNA	0.0606772
102190296	'HTR5A'	mRNA
102190332	'PITRM1'	mRNA	0.0560966
102190452	'TMEM97'	mRNA	0.144791
102190459	'ST6GALNAC2'	mRNA
102190468	'CCDC51'	mRNA	0.320726
102190506	'ALKBH7'	mRNA	-0.610894
102190576	'THAP4'	mRNA	-0.285347
102190582	'EN2'	mRNA
102190700	'EFEMP1'	mRNA	1.01038
102190727	'POLDIP2'	mRNA	0.00986543
102190733	'CYGB'	mRNA
102190742	'RAD54L2'	mRNA	0.383236
102190776	'CLPP'	mRNA	0.515188
102190885	'CFAP157'	mRNA
102190986	'SEBOX'	mRNA
102190991	'AANAT'	mRNA
102191053	'GPATCH2L'	mRNA	0.769294
102191082	'STC2'	mRNA	2.67031
102191103	'ING5'	mRNA	0.132731
102191147	'STXBP1'	mRNA	0.301004
102191266	'SARM1'	mRNA	1.18272
102191280	'LOC102191280'	mRNA	0.507876
102191434	'TOR2A'	mRNA	0.182414
102191483	'CMPK1'	mRNA	-0.622111
102191550	'SLC46A1'	mRNA	1.04037
102191605	'RANBP3'	mRNA	0.383591
102191656	'DCAF1'	mRNA	0.176315
102191831	'HOXB9'	mRNA	0.0189686
106501756	'MAP4K2'	mRNA	-0.0519682
106502003	'ATG4B'	mRNA	-0.0783394
106502149	'LRTM2'	mRNA
106502233	'MXD4'	mRNA	0.0889637
106502273	'LSM4'	mRNA	-1.36549
106502309	'NRTN'	mRNA
106502333	'LOC106502333'	mRNA
106502495	'AFDN'	mRNA	0.470499
106503435	'COL7A1'	mRNA	0.909697
106503493	'ZBTB12'	mRNA	0.898928
106503578	'LOC106503578'	mRNA
106503585	'RMI2'	mRNA	-1.94693
106503587	'SOCS1'	mRNA	0.77091
106503626	'GPER1'	mRNA	0.014836
106503627	'CPLANE2'	mRNA	0.187617
106503750	'CCDC85B'	mRNA	-1.29183
106503774	'PTDSS2'	mRNA	0.87663
106503986	'MICALL2'	mRNA	0.197769
106503988	'MAFK'	mRNA	0.327531
108633212	'ATRIP'	mRNA	0.195242
108633219	'PRKAR1B'	mRNA	2.15813
108633220	'COL5A1'	mRNA	-0.840481
108633226	'PKP3'	mRNA
108633256	'BRF1'	mRNA	0.588547
108633296	'FAM89B'	mRNA	-0.456435
108633320	'PRM3'	mRNA
108633353	'RBSN'	mRNA	0.198463
108633807	'LOC108633807'	mRNA	0.41399
108633812	'BOK'	mRNA	-0.86652
108633849	'GPR146'	mRNA	0.522523
108633871	'PRM2'	mRNA
108633918	'TNP2'	mRNA
108634208	'LOC108634208'	mRNA
108634342	'LOC108634342'	mRNA	0.638537
108634343	'FOXE3'	mRNA
108634344	'FOXD2'	mRNA	1.10326
108634604	'LOC108634604'	mRNA
108635054	'ATP6AP1'	mRNA	-0.409055
108635334	'LOC108635334'	mRNA	0.766655
108635393	'LOC108635393'	mRNA
108636232	'LOC108636232'	mRNA	1.47168
108636243	'CFAP99'	mRNA	3.41477
108636395	'CTXN1'	mRNA	-0.922268
108636405	'JUND'	mRNA	-0.22316
108636416	'LOC108636416'	mRNA
108636425	'LOC108636425'	mRNA
108636437	'LOC108636437'	mRNA
108636739	'LOC108636739'	mRNA	0.333147
108636742	'LOC108636742'	mRNA	1.60609
108636744	'LOC108636744'	mRNA	1.92657
108636750	'LOC108636750'	mRNA	1.29288
108636773	'LOC108636773'	mRNA	1.3465
108636851	'LOC108636851'	mRNA	0.841305
108636907	'LOC108636907'	mRNA
108636908	'LOC108636908'	mRNA
108637095	'LOC108637095'	mRNA
108637304	'LOC108637304'	mRNA	0.631391
108637528	'MSC'	mRNA	0.911285
108637775	'LOC108637775'	mRNA	-0.97973
108638457	'LOC108638457'	mRNA	-0.703676
108638537	'C21H14orf180'	mRNA
108638628	'NR2C2'	mRNA	0.525935
108638629	'MRPS25'	mRNA	-0.667211

## Sheet: replax
102186296	'LOC102186296'	mRNA	-0.0689126
102171153	'ULBP3'	mRNA	1.76187
102181014	'GPR173'	mRNA	-0.171346
102181778	'SCARA3'	mRNA	-1.19447
102168982	'IKZF4'	mRNA	0.494311
102185735	'LOC102185735'	mRNA	-0.0888414
102187362	'TARS2'	mRNA	0.389875
102169567	'PNPLA3'	mRNA	0.922913
106503784	'DOCK11'	mRNA	-0.209995
108635142	'LOC108635142'	mRNA
108635170	'LOC108635170'	mRNA	1.07772
108636739	'LOC108636739'	mRNA	0.333147
108636749	'LOC108636749'	mRNA	0.905401
108636775	'LOC108636775'	mRNA
102171378	'MASP1'	mRNA	-2.44358
102175772	'SERTM1'	mRNA
102176393	'LUM'	mRNA	1.13331
102177708	'LOC102177708'	mRNA	-0.0685665
102177756	'LOC102177756'	mRNA	-0.531645
102178352	'LOC102178352'	mRNA	1.52656
102180585	'S1PR2'	mRNA	0.328217
102180598	'DPF3'	mRNA
102180599	'MAP3K9'	mRNA	0.412823
102180691	'MIIP'	mRNA	0.665907
102180762	'RGP1'	mRNA	0.444191
102180950	'CCN4'	mRNA	-1.58553
102181284	'NHS'	mRNA	-0.18199
102181330	'GAPDHS'	mRNA
102181575	'NHSL2'	mRNA	-0.356979
102181576	'CCDC149'	mRNA	-0.473995
102181609	'LOC102181609'	mRNA	0.196479
102181625	'TRIM25'	mRNA	1.04505
102181629	'BTLA'	mRNA	-1.49212
102181700	'METTL15'	mRNA	0.249343
102181738	'SLAMF6'	mRNA	-1.49212
102181776	'LOC102181776'	mRNA	0.0928385
102181836	'PLEKHS1'	mRNA	-1.94454
102181903	'MCEE'	mRNA	0.00300083
102182024	'TNPO2'	mRNA	0.107036
102182040	'RASL12'	mRNA	3.6778
102182137	'C11H2orf50'	mRNA
102182304	'LOC102182304'	mRNA	0.0805466
102182397	'ADAMTS2'	mRNA	0.202218
102182440	'UBTF'	mRNA	-0.270113
102182471	'SEMA3E'	mRNA	-0.882071
102182495	'SIGLEC10'	mRNA	0.211979
102182683	'LOC102182683'	mRNA	6.68037
102183443	'CEP104'	mRNA	0.285128
102183484	'CEP41'	mRNA	-0.671945
102183566	'LOC102183566'	mRNA	0.0884198
102183568	'FAM149A'	mRNA	-0.0288328
102183617	'ZNF202'	mRNA	0.824813
102183624	'TMEM119'	mRNA	-0.936694
102184084	'PRR12'	mRNA	-0.544251
102184352	'ISM1'	mRNA	-1.65039
102184391	'ATXN1'	mRNA	0.344044
102184444	'LYG2'	mRNA	1.6778
102184593	'SPOCK2'	mRNA	-0.196668
102184607	'RPS6KA3'	mRNA	0.368315
102184842	'RUNDC1'	mRNA	1.08619
102185066	'LOC102185066'	mRNA
102185255	'TAF9B'	mRNA	-0.209085
102185264	'LOC102185264'	mRNA	1.51799
102185674	'SIDT2'	mRNA	0.756917
102185855	'NAA15'	mRNA	-0.405877
102185865	'MED24'	mRNA	-0.112457
102185892	'LOC102185892'	mRNA	1.29203
102186046	'TNFAIP1'	mRNA	-0.113407
102186069	'LOC102186069'	mRNA
102186145	'GNAO1'	mRNA	0.677801
102186272	'EXOC4'	mRNA	0.0461789
102186280	'TCIRG1'	mRNA	0.213176
102186464	'IGSF9B'	mRNA	0.0928385
102186519	'CADM2'	mRNA
102187048	'PTCH1'	mRNA	0.176368
102187208	'STS'	mRNA	-0.98311
102187225	'CCR6'	mRNA	-0.907162
102187302	'ATN1'	mRNA	-0.234057
102187525	'TSPOAP1'	mRNA	1.96731
102187657	'FAM199X'	mRNA	0.516994
102187690	'TGM6'	mRNA
102169504	'TRAPPC2L'	mRNA	0.961213
102187739	'RWDD4'	mRNA	-0.184103
102187815	'ATP2B2'	mRNA	-0.893186
102187833	'NOD1'	mRNA	-0.907162
102187838	'TMEM86A'	mRNA	2.05126
102187843	'CHRM1'	mRNA
102169530	'PTPRG'	mRNA	1.13863
102188080	'NCOR1'	mRNA	0.56411
102188176	'LOC102188176'	mRNA	0.00998462
102188207	'HPSE'	mRNA	-0.999811
102188266	'TNS1'	mRNA	-0.659569
102188268	'LOC102188268'	mRNA	0.603033
102188383	'C5H12orf56'	mRNA	-1.04467
102188477	'CRY1'	mRNA	0.595497
102188526	'NAPSA'	mRNA
102188583	'IRF1'	mRNA	2.20066
102188759	'ASF1B'	mRNA	-2.78354
102169620	'DHRS13'	mRNA	0.546556
102169623	'HOXB3'	mRNA	-2.78532
102189032	'LOC102189032'	mRNA	0.475428
102169642	'BCL7C'	mRNA	0.149928
102189235	'SERTAD3'	mRNA	0.393061
102189337	'LOC102189337'	mRNA	0.699867
102189421	'MRPL20'	mRNA	-0.52109
102189457	'GFRA1'	mRNA	-0.322199
102189512	'COQ8B'	mRNA	0.528237
102189519	'ALDH3A2'	mRNA	0.0275999
102169705	'BCL6'	mRNA	1.32584
102189738	'LOC102189738'	mRNA
102189798	'ADCY5'	mRNA
102189932	'LOC102189932'	mRNA	-0.195017
102189966	'SOX11'	mRNA	-0.644127
102190035	'ODF3B'	mRNA	2.41477
102190170	'MXRA7'	mRNA	-0.329708
102190384	'USP15'	mRNA	-0.163571
102190488	'GSTO2'	mRNA	0.420413
102190604	'FUT9'	mRNA	0.0928385
102190629	'RPH3A'	mRNA	2.84773
102169808	'NR4A2'	mRNA	-1.14944
102190885	'CFAP157'	mRNA
102190935	'LOC102190935'	mRNA	0.763979
102190963	'FILIP1'	mRNA
102190995	'GPR87'	mRNA
102191074	'AXL'	mRNA	-1.36096
102191075	'IRF2BP1'	mRNA	0.337119
102191137	'PTBP3'	mRNA	-0.0111321
102191147	'STXBP1'	mRNA	0.301004
102191327	'GRXCR2'	mRNA	1.6778
102191423	'LOC102191423'	mRNA	1.44543
102191435	'TBC1D13'	mRNA	0.522058
102169876	'GSTZ1'	mRNA	0.340897
102191618	'KBTBD13'	mRNA
102191795	'PALLD'	mRNA	-0.496902
106501757	'LOC106501757'	mRNA	1.8013
106501899	'LOC106501899'	mRNA	1.09249
106502032	'HOXA5'	mRNA	0.515833
106502041	'HOXA7'	mRNA	1.39335
102169918	'HECW2'	mRNA	0.410522
106502777	'LOC106502777'	mRNA
106502965	'LOC106502965'	mRNA	0.142238
106503046	'RNF215'	mRNA	0.0443981
106503110	'ZNF567'	mRNA	0.0237968
106503356	'MEX3B'	mRNA	1.08869
106503774	'PTDSS2'	mRNA	0.87663
108633283	'LOC108633283'	mRNA	-2.1702
108633307	'CHRM3'	mRNA
108633918	'TNP2'	mRNA
108634235	'LOC108634235'	mRNA	4.41477
108634317	'LOC108634317'	mRNA
108634343	'FOXE3'	mRNA
100860960	'INHBA'	mRNA	-0.987066
108634471	'LOC108634471'	mRNA	-1.04623
108634694	'LOC108634694'	mRNA	0.635293
108634775	'LOC108634775'	mRNA	-0.570494
102170144	'LOC102170144'	mRNA	1.15828
108634846	'LOC108634846'	mRNA	-3.17051
108634850	'LOC108634850'	mRNA	0.916112
108635225	'LOC108635225'	mRNA	1.91837
108635291	'LOC108635291'	mRNA	0.518766
108635405	'LOC108635405'	mRNA
108635411	'LOC108635411'	mRNA	0.819333
108635459	'LOC108635459'	mRNA	1.17857
108635462	'LOC108635462'	mRNA
108635488	'LOC108635488'	mRNA	0.767011
108636121	'LOC108636121'	mRNA
100860972	'BMF'	mRNA	-1.70375
108636750	'LOC108636750'	mRNA	1.29288
108636773	'LOC108636773'	mRNA	1.3465
108637304	'LOC108637304'	mRNA	0.631391
102170296	'HOXA6'	mRNA	0.112167
108637528	'MSC'	mRNA	0.911285
108637540	'LOC108637540'	mRNA	0.524865
108637775	'LOC108637775'	mRNA	-0.97973
108638131	'RNF225'	mRNA	1.16323
108638397	'LOC108638397'	mRNA	0.0924262
108638455	'LOC108638455'	mRNA	0.881311
108638473	'LOC108638473'	mRNA	0.634373
102170515	'MLLT3'	mRNA	0.757303
102170529	'FAM155A'	mRNA
102170636	'SEMA5A'	mRNA	2.68739
102170840	'COL11A1'	mRNA	-0.443544
102170874	'LOC102170874'	mRNA	-0.198165
102170929	'RSBN1'	mRNA	0.977548
102171005	'CORO6'	mRNA	0.78703
102171204	'IGSF9'	mRNA	-0.170196
102171633	'MS4A2'	mRNA
102171644	'SLC8A2'	mRNA	1.28548
102171742	'TRAF3'	mRNA	0.665766
102171829	'PBXIP1'	mRNA	0.308956
102171863	'PLIN4'	mRNA	1.26276
102172323	'HOXA3'	mRNA	-0.59565
102172607	'ARHGEF6'	mRNA	0.982414
102172619	'EVI5L'	mRNA	0.263548
100861210	'LOC100861210'	mRNA	-0.268091
102172625	'PPARGC1B'	mRNA	0.757429
102172639	'ATP12A'	mRNA
102172812	'PRKN'	mRNA	-0.581204
102173245	'BPHL'	mRNA	0.961927
102173256	'PIK3CG'	mRNA	2.90019
102173322	'COLGALT2'	mRNA	0.0928385
102173448	'ERBB3'	mRNA	0.0928385
102173485	'BIRC2'	mRNA	0.0910175
100861292	'CACNA1C'	mRNA	-0.99377
102173695	'IL17RB'	mRNA
102173725	'PROM1'	mRNA	1.36765
102173822	'ZNF185'	mRNA	2.44898
102173852	'LOC102173852'	mRNA
102173857	'FNBP1'	mRNA	-0.66467
102173888	'CHD2'	mRNA	0.856603
102173958	'MLEC'	mRNA	-0.149073
102174035	'FOXN2'	mRNA	0.682111
102174076	'ABCA12'	mRNA	-0.155089
102174116	'NR2F1'	mRNA	-0.063203
102174147	'PRR14L'	mRNA	0.181922
102174158	'TMEM171'	mRNA
102174296	'OSBPL5'	mRNA	0.0342123
102174369	'TSC22D3'	mRNA	2.32489
102174391	'FAM167A'	mRNA	-1.14082
102174420	'ZNF527'	mRNA	0.76887
102174540	'HTRA1'	mRNA	0.0308124
102174636	'SOX5'	mRNA	1.29373
102174646	'ZSWIM4'	mRNA	0.537782
100861579	'BTG1'	mRNA	1.56745
102174817	'DDX47'	mRNA	-0.407884
102174958	'C16H1orf158'	mRNA	-0.0451896
102174970	'PCGF2'	mRNA	0.319901
102175034	'GFPT1'	mRNA	0.391244
102175172	'IGFBP2'	mRNA	-0.726589
102175189	'MED17'	mRNA	-0.138721
102175231	'AADACL3'	mRNA	0.630289
102175236	'NR1H2'	mRNA	0.45149
102175321	'TRMT1L'	mRNA	0.369099
102175533	'CYTIP'	mRNA	1.65344
102175586	'ANKRD39'	mRNA	-0.271886
102175800	'C1H21orf62'	mRNA	1.31523
102175806	'TMEM267'	mRNA	0.837126
102175860	'ADRA2B'	mRNA	0.0928385
102175959	'LOC102175959'	mRNA	-0.355064
102176139	'DNAJC1'	mRNA	0.699895
102176259	'LOC102176259'	mRNA	1.23856
102176342	'FAM83C'	mRNA	1.09284
102176401	'CSF2RB'	mRNA
102176483	'INKA2'	mRNA	0.262763
102176555	'WDR81'	mRNA	0.76389
102176617	'FAM216B'	mRNA	0.355873
102176717	'IGFN1'	mRNA
102168439	'LOC102168439'	mRNA	-0.0491805
102177284	'LEKR1'	mRNA	0.324164
102168458	'PROX2'	mRNA
102177420	'IL17RA'	mRNA	0.564765
102177570	'LOC102177570'	mRNA	0.274714
102177626	'ENTPD4'	mRNA	-0.185243
102177700	'LONRF3'	mRNA	1.97657
102177767	'GABPB2'	mRNA	0.150077
102177818	'NCAM1'	mRNA	4.90019
102168516	'FBXO7'	mRNA	0.685833
102178207	'KRT39'	mRNA
102178272	'SLCO4C1'	mRNA
102178303	'LOC102178303'	mRNA	1.09284
102178446	'FZD3'	mRNA	1.03262
102178513	'RARG'	mRNA	-0.361898
102178530	'NLGN4X'	mRNA	1.35587
102178555	'KCNA4'	mRNA	-0.907162
102178560	'DIABLO'	mRNA	0.227755
102178645	'PER3'	mRNA	0.120718
102178646	'RERE'	mRNA	0.0665751
102178686	'LOC102178686'	mRNA	0.631509
102178793	'KDM7A'	mRNA	1.12907
102178863	'ZNF502'	mRNA	0.29182
102178879	'ENTPD7'	mRNA	0.49574
102178892	'DAPP1'	mRNA	-1.3222
102179046	'ANKRD33B'	mRNA	-0.156428
102168641	'SFTPB'	mRNA	0.0928385
102179423	'ADAMTS9'	mRNA	1.38629
102179481	'EID1'	mRNA	-1.8898
102179571	'DIO2'	mRNA	-3.04711
102179661	'SEMA6A'	mRNA	-0.117489
102168692	'FAM180A'	mRNA	-2.07709
102179763	'LOC102179763'	mRNA	0.47135
102179809	'ITGAE'	mRNA	1.18248
102179895	'PRICKLE2'	mRNA	-0.875235
102180283	'EDARADD'	mRNA	-0.67744
102180365	'ZNF205'	mRNA	0.615694

## Sheet: 交集
102174646	'ZSWIM4'	mRNA	0.537782	1
102170112	'ZNRF2'	mRNA	0.868553	1
102169741	'ZNRD2'	mRNA	-0.089957	1
102187551	'ZNHIT6'	mRNA	-0.127835	1
106503110	'ZNF567'	mRNA	0.0237968	1
102177228	'ZNF562'	mRNA	1.14576	1
102174420	'ZNF527'	mRNA	0.76887	1
102178863	'ZNF502'	mRNA	0.29182	1
102180365	'ZNF205'	mRNA	0.615694	1
102183617	'ZNF202'	mRNA	0.824813	1
102173822	'ZNF185'	mRNA	2.44898	1
102170868	'ZFYVE28'	mRNA	2.09284	1
102176694	'ZFP36L1'	mRNA	1.23203	1
102185630	'ZDHHC17'	mRNA	0.243006	1
102177542	'ZC2HC1A'	mRNA	0.120703	1
102178844	'ZBTB37'	mRNA	1.06433	1
106503493	'ZBTB12'	mRNA	0.898928	1
102184049	'WNT3A'	mRNA	0.0928385	1
102176555	'WDR81'	mRNA	0.76389	1
102168877	'WDR7'	mRNA	0.660027	1
102185005	'WDHD1'	mRNA	-2.26846	1
102178581	'VWA7'	mRNA	-1.34255	1
100861216	'VTN'	mRNA		1
102179344	'VPS37D'	mRNA	1.0377	1
102180754	'VMAC'	mRNA	-0.143995	1
102177522	'VLDLR'	mRNA	0.869602	1
102189826	'VEGFC'	mRNA	-0.283028	1
102179148	'VARS'	mRNA	-0.258352	1
102190384	'USP15'	mRNA	-0.163571	1
102179415	'ULK2'	mRNA	0.573683	1
102171153	'ULBP3'	mRNA	1.76187	1
102189251	'UCN2'	mRNA	0.218369	1
102182440	'UBTF'	mRNA	-0.270113	1
102188441	'UBTD2'	mRNA	1.70332	1
100861401	'UBL5'	mRNA	-0.450784	1
100860797	'UBE2K'	mRNA	-0.070121	1
102177101	'U2SURP'	mRNA	-0.0319254	1
102182855	'TXNRD1'	mRNA	0.745632	1
100861020	'TXNL1'	mRNA	0.356806	1
102181648	'TWIST2'	mRNA	0.088493	1
102183453	'TUBG1'	mRNA	-1.01613	1
102178062	'TUBB4A'	mRNA	-1.01679	1
102189314	'TTLL5'	mRNA	0.535573	1
102185485	'TTC17'	mRNA	0.68128	1
102168272	'TTC16'	mRNA	2.09284	1
102169200	'TSPYL5'	mRNA	-1.20972	1
102187525	'TSPOAP1'	mRNA	1.96731	1
102169264	'TSPAN6'	mRNA	-0.268103	1
102169463	'TSPAN11'	mRNA	-0.280456	1
102173073	'TSGA10IP'	mRNA	0.0928385	1
102174369	'TSC22D3'	mRNA	2.32489	1
102176001	'TSACC'	mRNA	-0.492124	1
102175321	'TRMT1L'	mRNA	0.369099	1
102181625	'TRIM25'	mRNA	1.04505	1
102187603	'TRIM13'	mRNA	0.0840835	1
102189528	'TREX1'	mRNA	-0.530358	1
102169504	'TRAPPC2L'	mRNA	0.961213	1
102171742	'TRAF3'	mRNA	0.665766	1
102184175	'TP73'	mRNA	0.464807	1
102188688	'TOX'	mRNA	-1.76572	1
102191434	'TOR2A'	mRNA	0.182414	1
102172257	'TOMM40'	mRNA	-0.582801	1
102188266	'TNS1'	mRNA	-0.659569	1
102182024	'TNPO2'	mRNA	0.107036	1
108633918	'TNP2'	mRNA		1
102188582	'TNFSF9'	mRNA	1.07869	1
102186046	'TNFAIP1'	mRNA	-0.113407	1
102190452	'TMEM97'	mRNA	0.144791	1
102187838	'TMEM86A'	mRNA	2.05126	1
102177674	'TMEM79'	mRNA		1
102180742	'TMEM33'	mRNA	0.543869	1
102177951	'TMEM270'	mRNA		1
102175806	'TMEM267'	mRNA	0.837126	1
102186336	'TMEM199'	mRNA	0.801565	1
102187860	'TMEM184A'	mRNA	1.63716	1
102185746	'TMEM18'	mRNA	0.0532326	1
102185123	'TMEM179'	mRNA		1
102174158	'TMEM171'	mRNA		1
102181068	'TMEM147'	mRNA	-0.126114	1
102183624	'TMEM119'	mRNA	-0.936694	1
102182061	'TMED2'	mRNA	-0.584749	1
102182170	'TIPARP'	mRNA	-1.38627	1
102173283	'TIMM44'	mRNA	-0.194308	1
102169167	'TIGAR'	mRNA	0.0415548	1
102190576	'THAP4'	mRNA	-0.285347	1
102175143	'THAP12'	mRNA	-0.313968	1
102187690	'TGM6'	mRNA		1
102173459	'TGFBR3L'	mRNA	-0.570127	1
102170331	'TGDS'	mRNA	0.801722	1
102180068	'TCTN2'	mRNA	-0.679074	1
102186280	'TCIRG1'	mRNA	0.213176	1
102191435	'TBC1D13'	mRNA	0.522058	1
102184141	'TAZ'	mRNA	0.493376	1
102187362	'TARS2'	mRNA	0.389875	1
102185937	'TAGLN'	mRNA	-2.25388	1
102185255	'TAF9B'	mRNA	-0.209085	1
102173754	'SURF6'	mRNA	0.35027	1
102170434	'SURF4'	mRNA	-0.357589	1
102174039	'SURF2'	mRNA	-0.12684	1
102191147	'STXBP1'	mRNA	0.301004	1
102173330	'STX8'	mRNA	0.0573178	1
102171480	'STX1A'	mRNA	0.868798	1
102187208	'STS'	mRNA	-0.98311	1
102187729	'STRIP1'	mRNA	-0.128573	1
102190290	'STK25'	mRNA	0.0606772	1
102177306	'STK17A'	mRNA	0.606748	1
102179238	'STK10'	mRNA	0.113158	1
102173149	'STIL'	mRNA	-2.0111	1
102191082	'STC2'	mRNA	2.67031	1
102183596	'STARD4'	mRNA	1.28826	1
102188403	'ST8SIA4'	mRNA	0.448982	1
102190459	'ST6GALNAC2'	mRNA		1
102184000	'ST6GALNAC1'	mRNA	0.677801	1
102170466	'SST'	mRNA	1.41477	1
102182445	'SSR3'	mRNA	-0.739271	1
102179247	'SRSF10'	mRNA	-0.399586	1
102175146	'SPSB1'	mRNA	0.117534	1
102182141	'SPRYD7'	mRNA	0.178185	1
102184593	'SPOCK2'	mRNA	-0.196668	1
102185145	'SPHAR'	mRNA	-0.0581693	1
102174636	'SOX5'	mRNA	1.29373	1
102189966	'SOX11'	mRNA	-0.644127	1
102185842	'SOCS4'	mRNA	0.267388	1
106503587	'SOCS1'	mRNA	0.77091	1
102174912	'SNX32'	mRNA	-0.492124	1
102182817	'SNRNP35'	mRNA	-0.427418	1
102180976	'SNRK'	mRNA	0.57357	1
102172987	'SNAPC2'	mRNA	0.175851	1
102172425	'SMIM14'	mRNA	0.884388	1
102183715	'SMIM1'	mRNA	1.21483	1
102174524	'SMG5'	mRNA	0.497874	1
102178272	'SLCO4C1'	mRNA		1
102173332	'SLC9C1'	mRNA		1
102171644	'SLC8A2'	mRNA	1.28548	1
102179980	'SLC47A2'	mRNA		1
102190068	'SLC47A1'	mRNA	4.14595	1
102191550	'SLC46A1'	mRNA	1.04037	1
102176748	'SLC44A4'	mRNA	1.6778	1
102173516	'SLC39A6'	mRNA	-0.806393	1
102176409	'SLC30A9'	mRNA	-0.0538056	1
102174352	'SLC30A7'	mRNA	0.516125	1
102178818	'SLC25A41'	mRNA	0.967308	1
102189390	'SLC25A23'	mRNA	-0.223152	1
102181489	'SLC22A5'	mRNA	0.979944	1
102188846	'SLC22A4'	mRNA	0.0928385	1
102188619	'SLC12A3'	mRNA		1
102181738	'SLAMF6'	mRNA	-1.49212	1
102173818	'SIPA1'	mRNA	0.316382	1
102182495	'SIGLEC10'	mRNA	0.211979	1
102180109	'SIGIRR'	mRNA	-1.90716	1
102185674	'SIDT2'	mRNA	0.756917	1
102190001	'SHISA5'	mRNA	-1.03467	1
102168551	'SH2D3C'	mRNA	0.0928385	1
102168641	'SFTPB'	mRNA	0.0928385	1
102168804	'SF1'	mRNA	-0.0211845	1
102175772	'SERTM1'	mRNA		1
102189235	'SERTAD3'	mRNA	0.393061	1
102179120	'SERPINC1'	mRNA	-0.0274558	1
102179661	'SEMA6A'	mRNA	-0.117489	1
102170636	'SEMA5A'	mRNA	2.68739	1
102182471	'SEMA3E'	mRNA	-0.882071	1
102173135	'SELENOK'	mRNA	0.220512	1
102170126	'SEC24D'	mRNA	-0.682188	1
102190986	'SEBOX'	mRNA		1
102188062	'SDCBP'	mRNA	0.064767	1
102168983	'SCYL1'	mRNA	0.0294641	1
102181778	'SCARA3'	mRNA	-1.19447	1
102181806	'SBSN'	mRNA	-0.192564	1
102175470	'SART1'	mRNA	-0.289307	1
102191266	'SARM1'	mRNA	1.18272	1
102179147	'SAPCD1'	mRNA	-0.392588	1
102189024	'SAMD1'	mRNA	-0.965774	1
102180585	'S1PR2'	mRNA	0.328217	1
102187739	'RWDD4'	mRNA	-0.184103	1
102184842	'RUNDC1'	mRNA	1.08619	1
102170181	'RTP2'	mRNA		1
102180435	'RTL1'	mRNA		1
102187291	'RSBN1L'	mRNA	-0.0289068	1
102170929	'RSBN1'	mRNA	0.977548	1
102184607	'RPS6KA3'	mRNA	0.368315	1
102169679	'RPL7A'	mRNA	0.211148	1
102187639	'RPL10'	mRNA	0.41514	1
102190629	'RPH3A'	mRNA	2.84773	1
102187199	'RNH1'	mRNA	0.0557951	1
108638131	'RNF225'	mRNA	1.16323	1
106503046	'RNF215'	mRNA	0.0443981	1
102186415	'RNF214'	mRNA	0.55747	1
102180255	'RNF112'	mRNA	0.900193	1
106503585	'RMI2'	mRNA	-1.94693	1
102173832	'RLN3'	mRNA	0.0928385	1
102183090	'RILPL2'	mRNA	-0.641309	1
102182526	'RILPL1'	mRNA	0.0373572	1
102176282	'RHBG'	mRNA	0.0928385	1
102185218	'RHBDF2'	mRNA	0.721689	1
102180762	'RGP1'	mRNA	0.444191	1
102179845	'RFX2'	mRNA	-0.0863304	1
102189850	'RFX1'	mRNA	0.050036	1
102177182	'RFLNA'	mRNA		1
102188351	'RETREG3'	mRNA	0.598617	1
102172412	'RET'	mRNA	-0.3951	1
102178646	'RERE'	mRNA	0.0665751	1
102174096	'RELA'	mRNA	0.246575	1
102179584	'RC3H1'	mRNA	0.374134	1
108633353	'RBSN'	mRNA	0.198463	1
102175069	'RBM15B'	mRNA	0.183571	1
102185814	'RASSF7'	mRNA	0.424044	1
102182040	'RASL12'	mRNA	3.6778	1
102185433	'RASGEF1A'	mRNA	-2.84576	1
102178513	'RARG'	mRNA	-0.361898	1
102191605	'RANBP3'	mRNA	0.383591	1
102187410	'RALGDS'	mRNA	0.160301	1
102190742	'RAD54L2'	mRNA	0.383236	1
102187760	'RAD50'	mRNA	0.123364	1
100861076	'RAB4A'	mRNA	-0.103559	1
102169575	'RAB3A'	mRNA	1.00086	1
102185861	'PVR'	mRNA	0.106778	1
102172993	'PURA'	mRNA	0.659428	1
102187871	'PTRH1'	mRNA	0.718731	1
102169530	'PTPRG'	mRNA	1.13863	1
102169719	'PTPN22'	mRNA	-0.977551	1
102187831	'PTPN12'	mRNA	1.19175	1
106503774	'PTDSS2'	mRNA	0.87663	1
102187048	'PTCH1'	mRNA	0.176368	1
102191137	'PTBP3'	mRNA	-0.0111321	1
102190215	'PSPN'	mRNA		1
102171798	'PSPC1'	mRNA	-0.381057	1
102187046	'PSMG3'	mRNA	-0.285673	1
102186623	'PSMC4'	mRNA	0.0273015	1
100861043	'PSMC3IP'	mRNA	-0.606372	1
102172888	'PRR36'	mRNA	0.946055	1
102174147	'PRR14L'	mRNA	0.181922	1
102184084	'PRR12'	mRNA	-0.544251	1
102168458	'PROX2'	mRNA		1
102173725	'PROM1'	mRNA	1.36765	1
102181847	'PRMT8'	mRNA	-1.91886	1
108633320	'PRM3'	mRNA		1
108633871	'PRM2'	mRNA		1
102172812	'PRKN'	mRNA	-0.581204	1
108633219	'PRKAR1B'	mRNA	2.15813	1
102173379	'PRKACA'	mRNA	-0.507672	1
102179895	'PRICKLE2'	mRNA	-0.875235	1
102184941	'PRCD'	mRNA		1
102189490	'PPP4R3B'	mRNA	0.519975	1
100861365	'PPP2R5B'	mRNA	0.460671	1
102178717	'PPBP'	mRNA		1
102172625	'PPARGC1B'	mRNA	0.757429	1
102180708	'POMGNT2'	mRNA	0.360282	1
102185911	'POLN'	mRNA	1.09284	1
102190727	'POLDIP2'	mRNA	0.00986543	1
102178958	'PNRC2'	mRNA	-0.0134987	1
102190136	'PNPT1'	mRNA	-0.297249	1
102169567	'PNPLA3'	mRNA	0.922913	1
102181171	'PLXNB1'	mRNA	0.170273	1
102173931	'PLXNA3'	mRNA	-0.916394	1
102171863	'PLIN4'	mRNA	1.26276	1
102181836	'PLEKHS1'	mRNA	-1.94454	1
108633226	'PKP3'	mRNA		1
102190332	'PITRM1'	mRNA	0.0560966	1
102185736	'PIN1'	mRNA	-0.0210507	1
102173256	'PIK3CG'	mRNA	2.90019	1
102171207	'PHTF1'	mRNA	0.613883	1
102185540	'PHRF1'	mRNA	0.19023	1
102168440	'PGPEP1'	mRNA	0.976003	1
102188292	'PGGHG'	mRNA	-0.357578	1
102190144	'PFKP'	mRNA	-0.865416	1
102188810	'PFKFB4'	mRNA	0.969839	1
102184210	'PEX19'	mRNA	0.584835	1
102178645	'PER3'	mRNA	0.120718	1
102185324	'PEA15'	mRNA	-0.280321	1
102169341	'PDZRN3'	mRNA	-0.15677	1
102174268	'PDGFA'	mRNA	0.514479	1
102171320	'PDE4C'	mRNA	-0.1587	1
102173660	'PDE10A'	mRNA	0.244034	1
102172354	'PCYOX1L'	mRNA	-0.453332	1
102180688	'PCSK7'	mRNA	0.057832	1
102173535	'PCNX3'	mRNA	-0.0793328	1
102174970	'PCGF2'	mRNA	0.319901	1
102171829	'PBXIP1'	mRNA	0.308956	1
102190020	'PAXIP1'	mRNA	-0.174069	1
102173202	'PARP4'	mRNA	0.116232	1
102180924	'PARP11'	mRNA	0.176194	1
102174379	'PALM3'	mRNA	-0.414122	1
102191795	'PALLD'	mRNA	-0.496902	1
102185383	'PAFAH1B2'	mRNA	-0.0955857	1
100861187	'PAEP'	mRNA		1
100861123	'OVOL1'	mRNA		1
102174296	'OSBPL5'	mRNA	0.0342123	1
102183077	'OLFML2A'	mRNA	0.414767	1
102178814	'OLFM2'	mRNA	1.41477	1
102190035	'ODF3B'	mRNA	2.41477	1
102171049	'ODAM'	mRNA		1
102189510	'NUP93'	mRNA	-0.905003	1
102183038	'NUP133'	mRNA	-0.315031	1
102189908	'NUDT14'	mRNA	-0.495966	1
102173037	'NTN1'	mRNA	-1.06879	1
102188421	'NSMAF'	mRNA	0.519014	1
106502309	'NRTN'	mRNA		1
102185177	'NRG2'	mRNA		1
102186491	'NR6A1'	mRNA	1.80905	1
102169808	'NR4A2'	mRNA	-1.14944	1
102174116	'NR2F1'	mRNA	-0.063203	1
108638628	'NR2C2'	mRNA	0.525935	1
102175236	'NR1H2'	mRNA	0.45149	1
102178048	'NOX1'	mRNA	2.09284	1
102187833	'NOD1'	mRNA	-0.907162	1
102189149	'NLRC5'	mRNA	1.53341	1
102190163	'NLK'	mRNA	0.445984	1
102178530	'NLGN4X'	mRNA	1.35587	1
102180349	'NKX2-5'	mRNA		1
102170517	'NIPSNAP3A'	mRNA	-0.935618	1
102181575	'NHSL2'	mRNA	-0.356979	1
102181284	'NHS'	mRNA	-0.18199	1
102177389	'NEU1'	mRNA	0.741658	1
102175538	'NELFE'	mRNA	-0.354568	1
102172535	'NECTIN2'	mRNA	0.455761	1
102181026	'NDUFA11'	mRNA	-0.418514	1
102176908	'NCOR2'	mRNA	-0.277656	1
102188080	'NCOR1'	mRNA	0.56411	1
102177818	'NCAM1'	mRNA	4.90019	1
102188526	'NAPSA'	mRNA		1
102182630	'NAGLU'	mRNA	-0.841469	1
102185855	'NAA15'	mRNA	-0.405877	1
102184484	'MYOM3'	mRNA		1
102190170	'MXRA7'	mRNA	-0.329708	1
106502233	'MXD4'	mRNA	0.0889637	1
102175192	'MUS81'	mRNA	0.285484	1
102178867	'MSH5'	mRNA	0.116573	1
108637528	'MSC'	mRNA	0.911285	1
102171633	'MS4A2'	mRNA		1
108638629	'MRPS25'	mRNA	-0.667211	1
102184707	'MRPL55'	mRNA	-0.313116	1
102189421	'MRPL20'	mRNA	-0.52109	1
102169854	'MPV17L2'	mRNA	-0.190632	1
102179996	'MPIG6B'	mRNA	-3.71452	1
102172075	'MPHOSPH8'	mRNA	0.14933	1
102184109	'MOCOS'	mRNA	1.17808	1
100861042	'MLX'	mRNA	-0.112346	1
102170515	'MLLT3'	mRNA	0.757303	1
102173958	'MLEC'	mRNA	-0.149073	1
102173654	'MISP3'	mRNA	-0.195959	1
102180691	'MIIP'	mRNA	0.665907	1
106503986	'MICALL2'	mRNA	0.197769	1
102173637	'MFHAS1'	mRNA	0.214638	1
106503356	'MEX3B'	mRNA	1.08869	1
102178503	'METTL27'	mRNA		1
102181700	'METTL15'	mRNA	0.249343	1
102170592	'METTL14'	mRNA	0.295811	1
102184226	'MEN1'	mRNA	0.152071	1
102174260	'MEF2D'	mRNA	0.0876231	1
102185865	'MED24'	mRNA	-0.112457	1
102169393	'MED22'	mRNA	0.455989	1
102175189	'MED17'	mRNA	-0.138721	1
102181903	'MCEE'	mRNA	0.00300083	1
102189076	'MBD5'	mRNA	0.647794	1
102171378	'MASP1'	mRNA	-2.44358	1
102188981	'MARCH7'	mRNA	0.53657	1
102185278	'MAPK1IP1L'	mRNA	0.323778	1
106501756	'MAP4K2'	mRNA	-0.0519682	1
102180599	'MAP3K9'	mRNA	0.412823	1
102173267	'MAP3K11'	mRNA	0.0189056	1
102186147	'MAP3K10'	mRNA	0.631631	1
102173178	'MAP2K7'	mRNA	0.0913254	1
102168867	'MANF'	mRNA	-1.42534	1
102169941	'MAJIN'	mRNA		1
106503988	'MAFK'	mRNA	0.327531	1
102184444	'LYG2'	mRNA	1.6778	1
102179719	'LY6G6F'	mRNA		1
102180269	'LY6G6D'	mRNA	-0.907162	1
102179717	'LY6G6C'	mRNA	-2.02264	1
102176393	'LUM'	mRNA	1.13331	1
102172418	'LTBP3'	mRNA	0.232333	1
102171027	'LSM5'	mRNA	-0.358268	1
106502273	'LSM4'	mRNA	-1.36549	1
100861322	'LSM2'	mRNA	-0.108541	1
106502149	'LRTM2'	mRNA		1
102172532	'LRRC8E'	mRNA	0.685124	1
102186378	'LRRC56'	mRNA		1
102182245	'LRRC47'	mRNA	0.685864	1
102177700	'LONRF3'	mRNA	1.97657	1
108638473	'LOC108638473'	mRNA	0.634373	1
108638457	'LOC108638457'	mRNA	-0.703676	1
108638455	'LOC108638455'	mRNA	0.881311	1
108638397	'LOC108638397'	mRNA	0.0924262	1
108637775	'LOC108637775'	mRNA	-0.97973	1
108637540	'LOC108637540'	mRNA	0.524865	1
108637304	'LOC108637304'	mRNA	0.631391	1
108637095	'LOC108637095'	mRNA		1
108636908	'LOC108636908'	mRNA		1
108636907	'LOC108636907'	mRNA		1
108636851	'LOC108636851'	mRNA	0.841305	1
108636775	'LOC108636775'	mRNA		1
108636773	'LOC108636773'	mRNA	1.3465	1
108636750	'LOC108636750'	mRNA	1.29288	1
108636749	'LOC108636749'	mRNA	0.905401	1
108636744	'LOC108636744'	mRNA	1.92657	1
108636742	'LOC108636742'	mRNA	1.60609	1
108636739	'LOC108636739'	mRNA	0.333147	1
108636437	'LOC108636437'	mRNA		1
108636425	'LOC108636425'	mRNA		1
108636416	'LOC108636416'	mRNA		1
108636232	'LOC108636232'	mRNA	1.47168	1
108636121	'LOC108636121'	mRNA		1
108635488	'LOC108635488'	mRNA	0.767011	1
108635462	'LOC108635462'	mRNA		1
108635459	'LOC108635459'	mRNA	1.17857	1
108635411	'LOC108635411'	mRNA	0.819333	1
108635405	'LOC108635405'	mRNA		1
108635393	'LOC108635393'	mRNA		1
108635334	'LOC108635334'	mRNA	0.766655	1
108635291	'LOC108635291'	mRNA	0.518766	1
108635225	'LOC108635225'	mRNA	1.91837	1
108635170	'LOC108635170'	mRNA	1.07772	1
108635142	'LOC108635142'	mRNA		1
108634850	'LOC108634850'	mRNA	0.916112	1
108634846	'LOC108634846'	mRNA	-3.17051	1
108634775	'LOC108634775'	mRNA	-0.570494	1
108634694	'LOC108634694'	mRNA	0.635293	1
108634604	'LOC108634604'	mRNA		1
108634471	'LOC108634471'	mRNA	-1.04623	1
108634342	'LOC108634342'	mRNA	0.638537	1
108634317	'LOC108634317'	mRNA		1
108634235	'LOC108634235'	mRNA	4.41477	1
108634208	'LOC108634208'	mRNA		1
108633807	'LOC108633807'	mRNA	0.41399	1
108633283	'LOC108633283'	mRNA	-2.1702	1
106503578	'LOC106503578'	mRNA		1
106502965	'LOC106502965'	mRNA	0.142238	1
106502777	'LOC106502777'	mRNA		1
106502333	'LOC106502333'	mRNA		1
106501899	'LOC106501899'	mRNA	1.09249	1
106501757	'LOC106501757'	mRNA	1.8013	1
102191423	'LOC102191423'	mRNA	1.44543	1
102191280	'LOC102191280'	mRNA	0.507876	1
102190935	'LOC102190935'	mRNA	0.763979	1
102189932	'LOC102189932'	mRNA	-0.195017	1
102189738	'LOC102189738'	mRNA		1
102189337	'LOC102189337'	mRNA	0.699867	1
102189032	'LOC102189032'	mRNA	0.475428	1
102188566	'LOC102188566'	mRNA	1.6778	1
102188506	'LOC102188506'	mRNA	0.108142	1
102188268	'LOC102188268'	mRNA	0.603033	1
102188176	'LOC102188176'	mRNA	0.00998462	1
102188051	'LOC102188051'	mRNA	1.09284	1
102187748	'LOC102187748'	mRNA		1
102187597	'LOC102187597'	mRNA	0.455409	1
102187255	'LOC102187255'	mRNA	1.26276	1
102187052	'LOC102187052'	mRNA		1
102187025	'LOC102187025'	mRNA	-0.0572651	1
102186937	'LOC102186937'	mRNA	1.52168	1
102186770	'LOC102186770'	mRNA		1
102186539	'LOC102186539'	mRNA	-0.907162	1
102186483	'LOC102186483'	mRNA		1
102186401	'LOC102186401'	mRNA		1
102186296	'LOC102186296'	mRNA	-0.0689126	1
102186069	'LOC102186069'	mRNA		1
102185892	'LOC102185892'	mRNA	1.29203	1
102185841	'LOC102185841'	mRNA		1
102185735	'LOC102185735'	mRNA	-0.0888414	1
102185572	'LOC102185572'	mRNA		1
102185264	'LOC102185264'	mRNA	1.51799	1
102185172	'LOC102185172'	mRNA	0.18142	1
102185066	'LOC102185066'	mRNA		1
102183566	'LOC102183566'	mRNA	0.0884198	1
102182683	'LOC102182683'	mRNA	6.68037	1
102182304	'LOC102182304'	mRNA	0.0805466	1
102182115	'LOC102182115'	mRNA	8.13588	1
102181854	'LOC102181854'	mRNA	3.6778	1
102181776	'LOC102181776'	mRNA	0.0928385	1
102181609	'LOC102181609'	mRNA	0.196479	1
102181582	'LOC102181582'	mRNA	5.21843	1
102180547	'LOC102180547'	mRNA		1
102180492	'LOC102180492'	mRNA		1
102179763	'LOC102179763'	mRNA	0.47135	1
102179628	'LOC102179628'	mRNA	0.0947993	1
102179590	'LOC102179590'	mRNA		1
102179130	'LOC102179130'	mRNA		1
102178810	'LOC102178810'	mRNA		1
102178686	'LOC102178686'	mRNA	0.631509	1
102178379	'LOC102178379'	mRNA	0.170641	1
102178352	'LOC102178352'	mRNA	1.52656	1
102178315	'LOC102178315'	mRNA	-0.813532	1
102178303	'LOC102178303'	mRNA	1.09284	1
102178267	'LOC102178267'	mRNA		1
102177850	'LOC102177850'	mRNA	0.55768	1
102177756	'LOC102177756'	mRNA	-0.531645	1
102177708	'LOC102177708'	mRNA	-0.0685665	1
102177570	'LOC102177570'	mRNA	0.274714	1
102176953	'LOC102176953'	mRNA	0.239282	1
102176259	'LOC102176259'	mRNA	1.23856	1
102176015	'LOC102176015'	mRNA	0.775764	1
102175964	'LOC102175964'	mRNA		1
102175959	'LOC102175959'	mRNA	-0.355064	1
102174202	'LOC102174202'	mRNA	-0.594677	1
102173852	'LOC102173852'	mRNA		1
102173607	'LOC102173607'	mRNA	0.822623	1
102171051	'LOC102171051'	mRNA		1
102170874	'LOC102170874'	mRNA	-0.198165	1
102170234	'LOC102170234'	mRNA		1
102170144	'LOC102170144'	mRNA	1.15828	1
102169972	'LOC102169972'	mRNA	-0.0983661	1
102169960	'LOC102169960'	mRNA	5.48516	1
102169209	'LOC102169209'	mRNA	-1.2062	1
102168948	'LOC102168948'	mRNA	0.764426	1
102168924	'LOC102168924'	mRNA		1
102168439	'LOC102168439'	mRNA	-0.0491805	1
100861210	'LOC100861210'	mRNA	-0.268091	1
102183562	'LMO4'	mRNA	1.42879	1
102186095	'LMNTD2'	mRNA	2.09284	1
102169747	'LGI2'	mRNA		1
102186125	'LGALS3'	mRNA	0.0759294	1
102177284	'LEKR1'	mRNA	0.324164	1
102183902	'KRTDAP'	mRNA		1
102178207	'KRT39'	mRNA		1
102185915	'KLHL4'	mRNA		1
102181774	'KLHL3'	mRNA	0.124547	1
102185120	'KLHL25'	mRNA	0.414767	1
102176632	'KLHL20'	mRNA	0.245414	1
102189665	'KHSRP'	mRNA	-0.296808	1
102178793	'KDM7A'	mRNA	1.12907	1
102187873	'KCNRG'	mRNA	0.228975	1
102172973	'KCNK7'	mRNA	0.00668183	1
102170924	'KCNJ9'	mRNA		1
102186816	'KCNJ10'	mRNA	-1.12955	1
102178555	'KCNA4'	mRNA	-0.907162	1
102170752	'KBTBD2'	mRNA	0.405436	1
102191618	'KBTBD13'	mRNA		1
108636405	'JUND'	mRNA	-0.22316	1
102179809	'ITGAE'	mRNA	1.18248	1
102184352	'ISM1'	mRNA	-1.65039	1
102182006	'IRF4'	mRNA		1
102191075	'IRF2BP1'	mRNA	0.337119	1
102188583	'IRF1'	mRNA	2.20066	1
102169274	'IQCN'	mRNA	-1.31088	1
102187588	'INTS1'	mRNA	-0.638575	1
102183937	'INSIG1'	mRNA	1.95203	1
102176483	'INKA2'	mRNA	0.262763	1
100860960	'INHBA'	mRNA	-0.987066	1
102191103	'ING5'	mRNA	0.132731	1
102182054	'IL7'	mRNA	1.71175	1
102188034	'IL5'	mRNA		1
102189572	'IL27RA'	mRNA	-1.08436	1
102178497	'IL22RA1'	mRNA	-1.49212	1
102173695	'IL17RB'	mRNA		1
102177420	'IL17RA'	mRNA	0.564765	1
102181208	'IL17B'	mRNA		1
102168982	'IKZF4'	mRNA	0.494311	1
102181170	'IKZF2'	mRNA	1.58203	1
102186464	'IGSF9B'	mRNA	0.0928385	1
102171204	'IGSF9'	mRNA	-0.170196	1
102170649	'IGSF8'	mRNA	-0.489589	1
102185597	'IGSF23'	mRNA		1
102173291	'IGIP'	mRNA	0.92934	1
102176717	'IGFN1'	mRNA		1
102175172	'IGFBP2'	mRNA	-0.726589	1
102190236	'IFT43'	mRNA	0.197175	1
102185600	'IFT20'	mRNA	-0.627799	1
102183229	'IBA57'	mRNA	0.520815	1
102174540	'HTRA1'	mRNA	0.0308124	1
102190296	'HTR5A'	mRNA		1
100860849	'HSP70.1'	mRNA	-0.897482	1
102182909	'HSD17B1'	mRNA	1.38562	1
102186668	'HRAS'	mRNA	-0.083936	1
102188207	'HPSE'	mRNA	-0.999811	1
102191831	'HOXB9'	mRNA	0.0189686	1
102168483	'HOXB8'	mRNA	0.420981	1
102168764	'HOXB7'	mRNA	0.103824	1
102169050	'HOXB6'	mRNA	-0.425816	1
102169330	'HOXB5'	mRNA	-0.682323	1
102169623	'HOXB3'	mRNA	-2.78532	1
102169903	'HOXB2'	mRNA	-1.23697	1
102170178	'HOXB1'	mRNA		1
106502041	'HOXA7'	mRNA	1.39335	1
102170296	'HOXA6'	mRNA	0.112167	1
106502032	'HOXA5'	mRNA	0.515833	1
102172323	'HOXA3'	mRNA	-0.59565	1
102183787	'HNRNPA0'	mRNA	0.0263275	1
102188888	'HERPUD1'	mRNA	1.25773	1
102169918	'HECW2'	mRNA	0.410522	1
102177590	'HECW1'	mRNA	0.0928385	1
102178851	'HEATR6'	mRNA	0.0646893	1
102185646	'HAUS3'	mRNA	0.176265	1
102174863	'H6PD'	mRNA	-0.142864	1
102175781	'GVQW3'	mRNA	0.162575	1
102183679	'GUK1'	mRNA	-0.361318	1
102180524	'GTF2H3'	mRNA	-0.405017	1
102189944	'GTF2F1'	mRNA	0.184908	1
102169876	'GSTZ1'	mRNA	0.340897	1
102190488	'GSTO2'	mRNA	0.420413	1
102191327	'GRXCR2'	mRNA	1.6778	1
102180936	'GRPEL2'	mRNA	0.72927	1
102190995	'GPR87'	mRNA		1
102172819	'GPR180'	mRNA	-0.163247	1
102181014	'GPR173'	mRNA	-0.171346	1
102177057	'GPR157'	mRNA	2.06218	1
108633849	'GPR146'	mRNA	0.522523	1
102185538	'GPHA2'	mRNA		1
106503626	'GPER1'	mRNA	0.014836	1
102191053	'GPATCH2L'	mRNA	0.769294	1
102186145	'GNAO1'	mRNA	0.677801	1
102177016	'GLMP'	mRNA	0.404793	1
102183502	'GJC2'	mRNA	1.29215	1
102187188	'GGCT'	mRNA	-0.22909	1
102189457	'GFRA1'	mRNA	-0.322199	1
102175034	'GFPT1'	mRNA	0.391244	1
102173081	'GDI1'	mRNA	-0.325865	1
102180325	'GBGT1'	mRNA	0.174955	1
102180438	'GASK1A'	mRNA	-0.0422491	1
102181330	'GAPDHS'	mRNA		1
102177767	'GABPB2'	mRNA	0.150077	1
102178446	'FZD3'	mRNA	1.03262	1
102190604	'FUT9'	mRNA	0.0928385	1
102169021	'FPGS'	mRNA	0.409129	1
102174035	'FOXN2'	mRNA	0.682111	1
108634343	'FOXE3'	mRNA		1
108634344	'FOXD2'	mRNA	1.10326	1
102172040	'FOSL1'	mRNA	-0.0470385	1
102173857	'FNBP1'	mRNA	-0.66467	1
102183621	'FMOD'	mRNA	0.779899	1
102177882	'FMN2'	mRNA	-0.170196	1
102182044	'FLRT2'	mRNA	1.44091	1
102170482	'FKBP9'	mRNA	-0.196325	1
102190963	'FILIP1'	mRNA		1
102171577	'FIBP'	mRNA	-0.170609	1
102183840	'FHOD3'	mRNA	-2.91593	1
102168896	'FGF23'	mRNA	0.0928385	1
100861307	'FFAR2'	mRNA		1
102185859	'FCGBP'	mRNA	0.77091	1
102171507	'FCER2'	mRNA	3.99973	1
102168516	'FBXO7'	mRNA	0.685833	1
102179718	'FBXO42'	mRNA	0.63509	1
102173044	'FBXO33'	mRNA	0.209085	1
102177970	'FBXL12'	mRNA	0.488871	1
102190014	'FARP2'	mRNA	0.104762	1
108633296	'FAM89B'	mRNA	-0.456435	1
102176342	'FAM83C'	mRNA	1.09284	1
102172804	'FAM50A'	mRNA	0.13585	1
102176617	'FAM216B'	mRNA	0.355873	1
102187657	'FAM199X'	mRNA	0.516994	1
102168692	'FAM180A'	mRNA	-2.07709	1
102174391	'FAM167A'	mRNA	-1.14082	1
102170529	'FAM155A'	mRNA		1
102183568	'FAM149A'	mRNA	-0.0288328	1
102186272	'EXOC4'	mRNA	0.0461789	1
102172619	'EVI5L'	mRNA	0.263548	1
102175828	'ERI1'	mRNA	-1.31178	1
102188774	'ERG28'	mRNA	1.09372	1
102173448	'ERBB3'	mRNA	0.0928385	1
102185411	'EPHA2'	mRNA	0.109899	1
102178879	'ENTPD7'	mRNA	0.49574	1
102177626	'ENTPD4'	mRNA	-0.185243	1
102190582	'EN2'	mRNA		1
102175878	'EMSY'	mRNA	0.345179	1
102172505	'ELP2'	mRNA	-0.324185	1
102173732	'ELAVL1'	mRNA	-0.310129	1
102181620	'EIF2B1'	mRNA	-0.848958	1
102173370	'EIF1AD'	mRNA	-0.0197043	1
102182571	'EID3'	mRNA	0.318679	1
102179481	'EID1'	mRNA	-1.8898	1
102178316	'EHMT2'	mRNA	0.993909	1
102169361	'EHD1'	mRNA	0.185339	1
102172694	'EHBP1L1'	mRNA	-0.633531	1
102172910	'EGFL7'	mRNA	-0.0378371	1
102170857	'EFEMP2'	mRNA	-0.135137	1
102190700	'EFEMP1'	mRNA	1.01038	1
102188169	'EFCAB9'	mRNA		1
102177541	'EFCAB1'	mRNA	0.273411	1
102180283	'EDARADD'	mRNA	-0.67744	1
102180274	'DUSP22'	mRNA	1.28876	1
102188647	'DTYMK'	mRNA	-1.96244	1
100861124	'DRAP1'	mRNA	-0.920218	1
102173522	'DPH5'	mRNA	0.172905	1
102180598	'DPF3'	mRNA		1
102175341	'DOCK3'	mRNA	0.638989	1
106503784	'DOCK11'	mRNA	-0.209995	1
102185557	'DNASE1L1'	mRNA	-1.15361	1
102179063	'DNAJC30'	mRNA	-0.312303	1
102176139	'DNAJC1'	mRNA	0.699895	1
102183173	'DMKN'	mRNA	0.730268	1
102186402	'DLGAP5'	mRNA	-3.3042	1
102176089	'DLGAP1'	mRNA	-0.492124	1
102173477	'DIPK1B'	mRNA	0.341518	1
102179571	'DIO2'	mRNA	-3.04711	1
102178560	'DIABLO'	mRNA	0.227755	1
102168900	'DHX15'	mRNA	-0.554338	1
102169620	'DHRS13'	mRNA	0.546556	1
102182992	'DFFB'	mRNA	0.1014	1
102188389	'DENND1C'	mRNA	-0.00798589	1
102181326	'DDX55'	mRNA	0.794901	1
102174817	'DDX47'	mRNA	-0.407884	1
102179431	'DDAH2'	mRNA	-1.20127	1
102169882	'DCT'	mRNA		1
102176865	'DCP1B'	mRNA	0.80574	1
100860944	'DCN'	mRNA	2.30551	1
102184678	'DCAF8'	mRNA	0.0727593	1
102191656	'DCAF1'	mRNA	0.176315	1
102177266	'DARS2'	mRNA	-0.387346	1
102178892	'DAPP1'	mRNA	-1.3222	1
102175533	'CYTIP'	mRNA	1.65344	1
102173558	'CYSTM1'	mRNA	-0.221495	1
102190733	'CYGB'	mRNA		1
102178438	'CXCL8'	mRNA	7.38206	1
102172665	'CWC27'	mRNA	-0.134572	1
108636395	'CTXN1'	mRNA	-0.922268	1
102171134	'CTSW'	mRNA		1
102172765	'CTAGE5'	mRNA	0.652671	1
102178710	'CSTF2'	mRNA	0.562698	1
102181496	'CSNK1A1'	mRNA	0.754396	1
100861231	'CSN3'	mRNA		1
100861229	'CSN1S2'	mRNA		1
102185714	'CSGALNACT2'	mRNA	0.647355	1
102176401	'CSF2RB'	mRNA		1
102185051	'CSF1'	mRNA	0.767119	1
102188477	'CRY1'	mRNA	0.595497	1
102187829	'CRPPA'	mRNA	0.882915	1
102189115	'CRB3'	mRNA		1
102181573	'CRACR2A'	mRNA	0.0928385	1
106503627	'CPLANE2'	mRNA	0.187617	1
102171005	'CORO6'	mRNA	0.78703	1
102189512	'COQ8B'	mRNA	0.528237	1
102183744	'COPA'	mRNA	-0.455112	1
102173322	'COLGALT2'	mRNA	0.0928385	1
106503435	'COL7A1'	mRNA	0.909697	1
108633220	'COL5A1'	mRNA	-0.840481	1
102182838	'COL21A1'	mRNA	-0.0591646	1
102170840	'COL11A1'	mRNA	-0.443544	1
102187624	'COASY'	mRNA	0.91484	1
102191483	'CMPK1'	mRNA	-0.622111	1
102190776	'CLPP'	mRNA	0.515188	1
100860977	'CLIC1'	mRNA	-1.79624	1
102171965	'CLEC4G'	mRNA		1
102172783	'CLEC16A'	mRNA	0.348078	1
102170379	'CLDN4'	mRNA	1.72755	1
102178787	'CLDN3'	mRNA		1
102187002	'CHST2'	mRNA	1.26559	1
102184407	'CHST11'	mRNA	-0.235729	1
108633307	'CHRM3'	mRNA		1
102187843	'CHRM1'	mRNA		1
102174168	'CHDH'	mRNA	1.09284	1
102173888	'CHD2'	mRNA	0.856603	1
102170587	'CFL1'	mRNA	-1.28043	1
102175816	'CFB'	mRNA	5.40409	1
108636243	'CFAP99'	mRNA	3.41477	1
102189045	'CFAP36'	mRNA	-0.57102	1
102190885	'CFAP157'	mRNA		1
102183484	'CEP41'	mRNA	-0.671945	1
102186885	'CEP164'	mRNA	-0.0937378	1
102183443	'CEP104'	mRNA	0.285128	1
102178196	'CENPL'	mRNA	-2.76716	1
102187675	'CEACAM19'	mRNA		1
102188494	'CEACAM16'	mRNA		1
102188145	'CDK9'	mRNA	0.278719	1
102169079	'CDC42BPG'	mRNA	1.37333	1
100861223	'CD34'	mRNA		1
102172254	'CD209'	mRNA		1
102181162	'CD200'	mRNA	-0.246064	1
102176572	'CCT3'	mRNA	0.0747287	1
102185431	'CCSAP'	mRNA	0.00229159	1
102187225	'CCR6'	mRNA	-0.907162	1
102180657	'CCND2'	mRNA	0.688505	1
102180950	'CCN4'	mRNA	-1.58553	1
102185702	'CCN1'	mRNA	-2.68548	1
106503750	'CCDC85B'	mRNA	-1.29183	1
102190468	'CCDC51'	mRNA	0.320726	1
102182524	'CCDC27'	mRNA		1
102181576	'CCDC149'	mRNA	-0.473995	1
102179785	'CBLN4'	mRNA	-0.703628	1
102187397	'CBLC'	mRNA		1
102182344	'CAVIN1'	mRNA	-1.87491	1
102176581	'CAV2'	mRNA	-1.27863	1
100860749	'CAV1'	mRNA	-1.84827	1
102185618	'CASQ1'	mRNA	-1.73724	1
102180118	'CAPS'	mRNA	0.638273	1
102187484	'CAMK4'	mRNA	-0.494921	1
102186519	'CADM2'	mRNA		1
102176592	'CACNA2D4'	mRNA		1
100861292	'CACNA1C'	mRNA	-0.99377	1
102173300	'C8H9orf152'	mRNA		1
102185166	'C7H1orf35'	mRNA	-0.188803	1
102189297	'C7H19orf67'	mRNA	-1.49212	1
102188383	'C5H12orf56'	mRNA	-1.04467	1
102172517	'C29H11orf68'	mRNA	-0.329753	1
108638537	'C21H14orf180'	mRNA		1
102176085	'C2'	mRNA	2.0722	1
102175800	'C1H21orf62'	mRNA	1.31523	1
102182715	'C16H1orf174'	mRNA	1.58473	1
102174958	'C16H1orf158'	mRNA	-0.0451896	1
102182137	'C11H2orf50'	mRNA		1
102171755	'BUD23'	mRNA	-0.941947	1
102181629	'BTLA'	mRNA	-1.49212	1
102187789	'BTG2'	mRNA	1.45529	1
100861579	'BTG1'	mRNA	1.56745	1
102188262	'BTBD6'	mRNA	-0.559238	1
108633256	'BRF1'	mRNA	0.588547	1
102173245	'BPHL'	mRNA	0.961927	1
108633812	'BOK'	mRNA	-0.86652	1
100860972	'BMF'	mRNA	-1.70375	1
102173485	'BIRC2'	mRNA	0.0910175	1
102169642	'BCL7C'	mRNA	0.149928	1
102169705	'BCL6'	mRNA	1.32584	1
102188215	'BCL3'	mRNA	1.03364	1
102172807	'BCAM'	mRNA	0.306518	1
102185812	'BATF2'	mRNA	1.03719	1
100861125	'BANF1'	mRNA	-0.694492	1
102180953	'BACE1'	mRNA	0.214091	1
102191074	'AXL'	mRNA	-1.36096	1
102179911	'AVL9'	mRNA	0.919888	1
102184391	'ATXN1'	mRNA	0.344044	1
108633212	'ATRIP'	mRNA	0.195242	1
102186995	'ATP6V0A1'	mRNA	-0.210812	1
108635054	'ATP6AP1'	mRNA	-0.409055	1
102180792	'ATP4A'	mRNA		1
102187815	'ATP2B2'	mRNA	-0.893186	1
102172639	'ATP12A'	mRNA		1
102187302	'ATN1'	mRNA	-0.234057	1
106502003	'ATG4B'	mRNA	-0.0783394	1
102169649	'ATG2A'	mRNA	0.875936	1
102188759	'ASF1B'	mRNA	-2.78354	1
102169495	'ARNTL'	mRNA	-0.316163	1
102172607	'ARHGEF6'	mRNA	0.982414	1
102185132	'ARHGEF19'	mRNA	1.75073	1
102185451	'ARF1'	mRNA	-0.533488	1
102174634	'AP5B1'	mRNA	0.758342	1
102172262	'ANXA1'	mRNA	-1.19262	1
102187463	'ANO9'	mRNA	-0.22909	1
102175586	'ANKRD39'	mRNA	-0.271886	1
102179046	'ANKRD33B'	mRNA	-0.156428	1
102184773	'ALX3'	mRNA	1.1803	1
102190506	'ALKBH7'	mRNA	-0.610894	1
102189519	'ALDH3A2'	mRNA	0.0275999	1
102179701	'ALDH3A1'	mRNA		1
102186765	'AKAP2'	mRNA	-0.625428	1
102188182	'AHCYL1'	mRNA	-0.362475	1
102173200	'AGPAT2'	mRNA	0.0358118	1
106502495	'AFDN'	mRNA	0.470499	1
102172062	'AFAP1L1'	mRNA	-0.907162	1
102175860	'ADRA2B'	mRNA	0.0928385	1
102188489	'ADGRL1'	mRNA	1.08292	1
102189798	'ADCY5'	mRNA		1
102179423	'ADAMTS9'	mRNA	1.38629	1
102172391	'ADAMTS6'	mRNA	-1.76798	1
102182397	'ADAMTS2'	mRNA	0.202218	1
102173425	'ACTR8'	mRNA	0.269977	1
102176966	'ACTN1'	mRNA	-1.70949	1
102182476	'ACTA1'	mRNA	0.024621	1
102179093	'ACER1'	mRNA	0.677801	1
102168916	'ABO'	mRNA	3.63716	1
102170657	'ABHD11'	mRNA	-0.273349	1
102174076	'ABCA12'	mRNA	-0.155089	1
102179197	'ABCA1'	mRNA	0.863941	1
100860947	'AANAT'	mRNA		1
102190991	'AANAT'	mRNA		1
102175231	'AADACL3'	mRNA	0.630289	1

## Sheet: 差异后交集
102174646	'ZSWIM4'	mRNA	0.537782	1
102170112	'ZNRF2'	mRNA	0.868553	1
102169741	'ZNRD2'	mRNA	-0.089957	1
102187551	'ZNHIT6'	mRNA	-0.127835	1
106503110	'ZNF567'	mRNA	0.0237968	1
102177228	'ZNF562'	mRNA	1.14576	1
102174420	'ZNF527'	mRNA	0.76887	1
102178863	'ZNF502'	mRNA	0.29182	1
102180365	'ZNF205'	mRNA	0.615694	1
102183617	'ZNF202'	mRNA	0.824813	1
102173822	'ZNF185'	mRNA	2.44898	1
102170868	'ZFYVE28'	mRNA	2.09284	1
102176694	'ZFP36L1'	mRNA	1.23203	1
102185630	'ZDHHC17'	mRNA	0.243006	1
102177542	'ZC2HC1A'	mRNA	0.120703	1
102178844	'ZBTB37'	mRNA	1.06433	1
106503493	'ZBTB12'	mRNA	0.898928	1
102184049	'WNT3A'	mRNA	0.0928385	1
102176555	'WDR81'	mRNA	0.76389	1
102168877	'WDR7'	mRNA	0.660027	1
102185005	'WDHD1'	mRNA	-2.26846	1
102178581	'VWA7'	mRNA	-1.34255	1
100861216	'VTN'	mRNA		1
102179344	'VPS37D'	mRNA	1.0377	1
102180754	'VMAC'	mRNA	-0.143995	1
102177522	'VLDLR'	mRNA	0.869602	1
102189826	'VEGFC'	mRNA	-0.283028	1
102179148	'VARS'	mRNA	-0.258352	1
102190384	'USP15'	mRNA	-0.163571	1
102179415	'ULK2'	mRNA	0.573683	1
102171153	'ULBP3'	mRNA	1.76187	1
102189251	'UCN2'	mRNA	0.218369	1
102182440	'UBTF'	mRNA	-0.270113	1
102188441	'UBTD2'	mRNA	1.70332	1
100861401	'UBL5'	mRNA	-0.450784	1
100860797	'UBE2K'	mRNA	-0.070121	1
102177101	'U2SURP'	mRNA	-0.0319254	1
102182855	'TXNRD1'	mRNA	0.745632	1
100861020	'TXNL1'	mRNA	0.356806	1
102181648	'TWIST2'	mRNA	0.088493	1
102183453	'TUBG1'	mRNA	-1.01613	1
102178062	'TUBB4A'	mRNA	-1.01679	1
102189314	'TTLL5'	mRNA	0.535573	1
102185485	'TTC17'	mRNA	0.68128	1
102168272	'TTC16'	mRNA	2.09284	1
102169200	'TSPYL5'	mRNA	-1.20972	1
102187525	'TSPOAP1'	mRNA	1.96731	1
102169264	'TSPAN6'	mRNA	-0.268103	1
102169463	'TSPAN11'	mRNA	-0.280456	1
102173073	'TSGA10IP'	mRNA	0.0928385	1
102174369	'TSC22D3'	mRNA	2.32489	1
102176001	'TSACC'	mRNA	-0.492124	1
102175321	'TRMT1L'	mRNA	0.369099	1
102181625	'TRIM25'	mRNA	1.04505	1
102187603	'TRIM13'	mRNA	0.0840835	1
102189528	'TREX1'	mRNA	-0.530358	1
102169504	'TRAPPC2L'	mRNA	0.961213	1
102171742	'TRAF3'	mRNA	0.665766	1
102184175	'TP73'	mRNA	0.464807	1
102188688	'TOX'	mRNA	-1.76572	1
102191434	'TOR2A'	mRNA	0.182414	1
102172257	'TOMM40'	mRNA	-0.582801	1
102188266	'TNS1'	mRNA	-0.659569	1
102182024	'TNPO2'	mRNA	0.107036	1
108633918	'TNP2'	mRNA		1
102188582	'TNFSF9'	mRNA	1.07869	1
102186046	'TNFAIP1'	mRNA	-0.113407	1
102190452	'TMEM97'	mRNA	0.144791	1
102187838	'TMEM86A'	mRNA	2.05126	1
102177674	'TMEM79'	mRNA		1
102180742	'TMEM33'	mRNA	0.543869	1
102177951	'TMEM270'	mRNA		1
102175806	'TMEM267'	mRNA	0.837126	1
102186336	'TMEM199'	mRNA	0.801565	1
102187860	'TMEM184A'	mRNA	1.63716	1
102185746	'TMEM18'	mRNA	0.0532326	1
102185123	'TMEM179'	mRNA		1
102174158	'TMEM171'	mRNA		1
102181068	'TMEM147'	mRNA	-0.126114	1
102183624	'TMEM119'	mRNA	-0.936694	1
102182061	'TMED2'	mRNA	-0.584749	1
102182170	'TIPARP'	mRNA	-1.38627	1
102173283	'TIMM44'	mRNA	-0.194308	1
102169167	'TIGAR'	mRNA	0.0415548	1
102190576	'THAP4'	mRNA	-0.285347	1
102175143	'THAP12'	mRNA	-0.313968	1
102187690	'TGM6'	mRNA		1
102173459	'TGFBR3L'	mRNA	-0.570127	1
102170331	'TGDS'	mRNA	0.801722	1
102180068	'TCTN2'	mRNA	-0.679074	1
102186280	'TCIRG1'	mRNA	0.213176	1
102191435	'TBC1D13'	mRNA	0.522058	1
102184141	'TAZ'	mRNA	0.493376	1
102187362	'TARS2'	mRNA	0.389875	1
102185937	'TAGLN'	mRNA	-2.25388	1
102185255	'TAF9B'	mRNA	-0.209085	1
102173754	'SURF6'	mRNA	0.35027	1
102170434	'SURF4'	mRNA	-0.357589	1
102174039	'SURF2'	mRNA	-0.12684	1
102191147	'STXBP1'	mRNA	0.301004	1
102173330	'STX8'	mRNA	0.0573178	1
102171480	'STX1A'	mRNA	0.868798	1
102187208	'STS'	mRNA	-0.98311	1
102187729	'STRIP1'	mRNA	-0.128573	1
102190290	'STK25'	mRNA	0.0606772	1
102177306	'STK17A'	mRNA	0.606748	1
102179238	'STK10'	mRNA	0.113158	1
102173149	'STIL'	mRNA	-2.0111	1
102191082	'STC2'	mRNA	2.67031	1
102183596	'STARD4'	mRNA	1.28826	1
102188403	'ST8SIA4'	mRNA	0.448982	1
102190459	'ST6GALNAC2'	mRNA		1
102184000	'ST6GALNAC1'	mRNA	0.677801	1
102170466	'SST'	mRNA	1.41477	1
102182445	'SSR3'	mRNA	-0.739271	1
102179247	'SRSF10'	mRNA	-0.399586	1
102175146	'SPSB1'	mRNA	0.117534	1
102182141	'SPRYD7'	mRNA	0.178185	1
102184593	'SPOCK2'	mRNA	-0.196668	1
102185145	'SPHAR'	mRNA	-0.0581693	1
102174636	'SOX5'	mRNA	1.29373	1
102189966	'SOX11'	mRNA	-0.644127	1
102185842	'SOCS4'	mRNA	0.267388	1
106503587	'SOCS1'	mRNA	0.77091	1
102174912	'SNX32'	mRNA	-0.492124	1
102182817	'SNRNP35'	mRNA	-0.427418	1
102180976	'SNRK'	mRNA	0.57357	1
102172987	'SNAPC2'	mRNA	0.175851	1
102172425	'SMIM14'	mRNA	0.884388	1
102183715	'SMIM1'	mRNA	1.21483	1
102174524	'SMG5'	mRNA	0.497874	1
102178272	'SLCO4C1'	mRNA		1
102173332	'SLC9C1'	mRNA		1
102171644	'SLC8A2'	mRNA	1.28548	1
102179980	'SLC47A2'	mRNA		1
102190068	'SLC47A1'	mRNA	4.14595	1
102191550	'SLC46A1'	mRNA	1.04037	1
102176748	'SLC44A4'	mRNA	1.6778	1
102173516	'SLC39A6'	mRNA	-0.806393	1
102176409	'SLC30A9'	mRNA	-0.0538056	1
102174352	'SLC30A7'	mRNA	0.516125	1
102178818	'SLC25A41'	mRNA	0.967308	1
102189390	'SLC25A23'	mRNA	-0.223152	1
102181489	'SLC22A5'	mRNA	0.979944	1
102188846	'SLC22A4'	mRNA	0.0928385	1
102188619	'SLC12A3'	mRNA		1
102181738	'SLAMF6'	mRNA	-1.49212	1
102173818	'SIPA1'	mRNA	0.316382	1
102182495	'SIGLEC10'	mRNA	0.211979	1
102180109	'SIGIRR'	mRNA	-1.90716	1
102185674	'SIDT2'	mRNA	0.756917	1
102190001	'SHISA5'	mRNA	-1.03467	1
102168551	'SH2D3C'	mRNA	0.0928385	1
102168641	'SFTPB'	mRNA	0.0928385	1
102168804	'SF1'	mRNA	-0.0211845	1
102175772	'SERTM1'	mRNA		1
102189235	'SERTAD3'	mRNA	0.393061	1
102179120	'SERPINC1'	mRNA	-0.0274558	1
102179661	'SEMA6A'	mRNA	-0.117489	1
102170636	'SEMA5A'	mRNA	2.68739	1
102182471	'SEMA3E'	mRNA	-0.882071	1
102173135	'SELENOK'	mRNA	0.220512	1
102170126	'SEC24D'	mRNA	-0.682188	1
102190986	'SEBOX'	mRNA		1
102188062	'SDCBP'	mRNA	0.064767	1
102168983	'SCYL1'	mRNA	0.0294641	1
102181778	'SCARA3'	mRNA	-1.19447	1
102181806	'SBSN'	mRNA	-0.192564	1
102175470	'SART1'	mRNA	-0.289307	1
102191266	'SARM1'	mRNA	1.18272	1
102179147	'SAPCD1'	mRNA	-0.392588	1
102189024	'SAMD1'	mRNA	-0.965774	1
102180585	'S1PR2'	mRNA	0.328217	1
102187739	'RWDD4'	mRNA	-0.184103	1
102184842	'RUNDC1'	mRNA	1.08619	1
102170181	'RTP2'	mRNA		1
102180435	'RTL1'	mRNA		1
102187291	'RSBN1L'	mRNA	-0.0289068	1
102170929	'RSBN1'	mRNA	0.977548	1
102184607	'RPS6KA3'	mRNA	0.368315	1
102169679	'RPL7A'	mRNA	0.211148	1
102187639	'RPL10'	mRNA	0.41514	1
102190629	'RPH3A'	mRNA	2.84773	1
102187199	'RNH1'	mRNA	0.0557951	1
108638131	'RNF225'	mRNA	1.16323	1
106503046	'RNF215'	mRNA	0.0443981	1
102186415	'RNF214'	mRNA	0.55747	1
102180255	'RNF112'	mRNA	0.900193	1
106503585	'RMI2'	mRNA	-1.94693	1
102173832	'RLN3'	mRNA	0.0928385	1
102183090	'RILPL2'	mRNA	-0.641309	1
102182526	'RILPL1'	mRNA	0.0373572	1
102176282	'RHBG'	mRNA	0.0928385	1
102185218	'RHBDF2'	mRNA	0.721689	1
102180762	'RGP1'	mRNA	0.444191	1
102179845	'RFX2'	mRNA	-0.0863304	1
102189850	'RFX1'	mRNA	0.050036	1
102177182	'RFLNA'	mRNA		1
102188351	'RETREG3'	mRNA	0.598617	1
102172412	'RET'	mRNA	-0.3951	1
102178646	'RERE'	mRNA	0.0665751	1
102174096	'RELA'	mRNA	0.246575	1
102179584	'RC3H1'	mRNA	0.374134	1
108633353	'RBSN'	mRNA	0.198463	1
102175069	'RBM15B'	mRNA	0.183571	1
102185814	'RASSF7'	mRNA	0.424044	1
102182040	'RASL12'	mRNA	3.6778	1
102185433	'RASGEF1A'	mRNA	-2.84576	1
102178513	'RARG'	mRNA	-0.361898	1
102191605	'RANBP3'	mRNA	0.383591	1
102187410	'RALGDS'	mRNA	0.160301	1
102190742	'RAD54L2'	mRNA	0.383236	1
102187760	'RAD50'	mRNA	0.123364	1
100861076	'RAB4A'	mRNA	-0.103559	1
102169575	'RAB3A'	mRNA	1.00086	1
102185861	'PVR'	mRNA	0.106778	1
102172993	'PURA'	mRNA	0.659428	1
102187871	'PTRH1'	mRNA	0.718731	1
102169530	'PTPRG'	mRNA	1.13863	1
102169719	'PTPN22'	mRNA	-0.977551	1
102187831	'PTPN12'	mRNA	1.19175	1
106503774	'PTDSS2'	mRNA	0.87663	1
102187048	'PTCH1'	mRNA	0.176368	1
102191137	'PTBP3'	mRNA	-0.0111321	1
102190215	'PSPN'	mRNA		1
102171798	'PSPC1'	mRNA	-0.381057	1
102187046	'PSMG3'	mRNA	-0.285673	1
102186623	'PSMC4'	mRNA	0.0273015	1
100861043	'PSMC3IP'	mRNA	-0.606372	1
102172888	'PRR36'	mRNA	0.946055	1
102174147	'PRR14L'	mRNA	0.181922	1
102184084	'PRR12'	mRNA	-0.544251	1
102168458	'PROX2'	mRNA		1
102173725	'PROM1'	mRNA	1.36765	1
102181847	'PRMT8'	mRNA	-1.91886	1
108633320	'PRM3'	mRNA		1
108633871	'PRM2'	mRNA		1
102172812	'PRKN'	mRNA	-0.581204	1
108633219	'PRKAR1B'	mRNA	2.15813	1
102173379	'PRKACA'	mRNA	-0.507672	1
102179895	'PRICKLE2'	mRNA	-0.875235	1
102184941	'PRCD'	mRNA		1
102189490	'PPP4R3B'	mRNA	0.519975	1
100861365	'PPP2R5B'	mRNA	0.460671	1
102178717	'PPBP'	mRNA		1
102172625	'PPARGC1B'	mRNA	0.757429	1
102180708	'POMGNT2'	mRNA	0.360282	1
102185911	'POLN'	mRNA	1.09284	1
102190727	'POLDIP2'	mRNA	0.00986543	1
102178958	'PNRC2'	mRNA	-0.0134987	1
102190136	'PNPT1'	mRNA	-0.297249	1
102169567	'PNPLA3'	mRNA	0.922913	1
102181171	'PLXNB1'	mRNA	0.170273	1
102173931	'PLXNA3'	mRNA	-0.916394	1
102171863	'PLIN4'	mRNA	1.26276	1
102181836	'PLEKHS1'	mRNA	-1.94454	1
108633226	'PKP3'	mRNA		1
102190332	'PITRM1'	mRNA	0.0560966	1
102185736	'PIN1'	mRNA	-0.0210507	1
102173256	'PIK3CG'	mRNA	2.90019	1
102171207	'PHTF1'	mRNA	0.613883	1
102185540	'PHRF1'	mRNA	0.19023	1
102168440	'PGPEP1'	mRNA	0.976003	1
102188292	'PGGHG'	mRNA	-0.357578	1
102190144	'PFKP'	mRNA	-0.865416	1
102188810	'PFKFB4'	mRNA	0.969839	1
102184210	'PEX19'	mRNA	0.584835	1
102178645	'PER3'	mRNA	0.120718	1
102185324	'PEA15'	mRNA	-0.280321	1
102169341	'PDZRN3'	mRNA	-0.15677	1
102174268	'PDGFA'	mRNA	0.514479	1
102171320	'PDE4C'	mRNA	-0.1587	1
102173660	'PDE10A'	mRNA	0.244034	1
102172354	'PCYOX1L'	mRNA	-0.453332	1
102180688	'PCSK7'	mRNA	0.057832	1
102173535	'PCNX3'	mRNA	-0.0793328	1
102174970	'PCGF2'	mRNA	0.319901	1
102171829	'PBXIP1'	mRNA	0.308956	1
102190020	'PAXIP1'	mRNA	-0.174069	1
102173202	'PARP4'	mRNA	0.116232	1
102180924	'PARP11'	mRNA	0.176194	1
102174379	'PALM3'	mRNA	-0.414122	1
102191795	'PALLD'	mRNA	-0.496902	1
102185383	'PAFAH1B2'	mRNA	-0.0955857	1
100861187	'PAEP'	mRNA		1
100861123	'OVOL1'	mRNA		1
102174296	'OSBPL5'	mRNA	0.0342123	1
102183077	'OLFML2A'	mRNA	0.414767	1
102178814	'OLFM2'	mRNA	1.41477	1
102190035	'ODF3B'	mRNA	2.41477	1
102171049	'ODAM'	mRNA		1
102189510	'NUP93'	mRNA	-0.905003	1
102183038	'NUP133'	mRNA	-0.315031	1
102189908	'NUDT14'	mRNA	-0.495966	1
102173037	'NTN1'	mRNA	-1.06879	1
102188421	'NSMAF'	mRNA	0.519014	1
106502309	'NRTN'	mRNA		1
102185177	'NRG2'	mRNA		1
102186491	'NR6A1'	mRNA	1.80905	1
102169808	'NR4A2'	mRNA	-1.14944	1
102174116	'NR2F1'	mRNA	-0.063203	1
108638628	'NR2C2'	mRNA	0.525935	1
102175236	'NR1H2'	mRNA	0.45149	1
102178048	'NOX1'	mRNA	2.09284	1
102187833	'NOD1'	mRNA	-0.907162	1
102189149	'NLRC5'	mRNA	1.53341	1
102190163	'NLK'	mRNA	0.445984	1
102178530	'NLGN4X'	mRNA	1.35587	1
102180349	'NKX2-5'	mRNA		1
102170517	'NIPSNAP3A'	mRNA	-0.935618	1
102181575	'NHSL2'	mRNA	-0.356979	1
102181284	'NHS'	mRNA	-0.18199	1
102177389	'NEU1'	mRNA	0.741658	1
102175538	'NELFE'	mRNA	-0.354568	1
102172535	'NECTIN2'	mRNA	0.455761	1
102181026	'NDUFA11'	mRNA	-0.418514	1
102176908	'NCOR2'	mRNA	-0.277656	1
102188080	'NCOR1'	mRNA	0.56411	1
102177818	'NCAM1'	mRNA	4.90019	1
102188526	'NAPSA'	mRNA		1
102182630	'NAGLU'	mRNA	-0.841469	1
102185855	'NAA15'	mRNA	-0.405877	1
102184484	'MYOM3'	mRNA		1
102190170	'MXRA7'	mRNA	-0.329708	1
106502233	'MXD4'	mRNA	0.0889637	1
102175192	'MUS81'	mRNA	0.285484	1
102178867	'MSH5'	mRNA	0.116573	1
108637528	'MSC'	mRNA	0.911285	1
102171633	'MS4A2'	mRNA		1
108638629	'MRPS25'	mRNA	-0.667211	1
102184707	'MRPL55'	mRNA	-0.313116	1
102189421	'MRPL20'	mRNA	-0.52109	1
102169854	'MPV17L2'	mRNA	-0.190632	1
102179996	'MPIG6B'	mRNA	-3.71452	1
102172075	'MPHOSPH8'	mRNA	0.14933	1
102184109	'MOCOS'	mRNA	1.17808	1
100861042	'MLX'	mRNA	-0.112346	1
102170515	'MLLT3'	mRNA	0.757303	1
102173958	'MLEC'	mRNA	-0.149073	1
102173654	'MISP3'	mRNA	-0.195959	1
102180691	'MIIP'	mRNA	0.665907	1
106503986	'MICALL2'	mRNA	0.197769	1
102173637	'MFHAS1'	mRNA	0.214638	1
106503356	'MEX3B'	mRNA	1.08869	1
102178503	'METTL27'	mRNA		1
102181700	'METTL15'	mRNA	0.249343	1
102170592	'METTL14'	mRNA	0.295811	1
102184226	'MEN1'	mRNA	0.152071	1
102174260	'MEF2D'	mRNA	0.0876231	1
102185865	'MED24'	mRNA	-0.112457	1
102169393	'MED22'	mRNA	0.455989	1
102175189	'MED17'	mRNA	-0.138721	1
102181903	'MCEE'	mRNA	0.00300083	1
102189076	'MBD5'	mRNA	0.647794	1
102171378	'MASP1'	mRNA	-2.44358	1
102188981	'MARCH7'	mRNA	0.53657	1
102185278	'MAPK1IP1L'	mRNA	0.323778	1
106501756	'MAP4K2'	mRNA	-0.0519682	1
102180599	'MAP3K9'	mRNA	0.412823	1
102173267	'MAP3K11'	mRNA	0.0189056	1
102186147	'MAP3K10'	mRNA	0.631631	1
102173178	'MAP2K7'	mRNA	0.0913254	1
102168867	'MANF'	mRNA	-1.42534	1
102169941	'MAJIN'	mRNA		1
106503988	'MAFK'	mRNA	0.327531	1
102184444	'LYG2'	mRNA	1.6778	1
102179719	'LY6G6F'	mRNA		1
102180269	'LY6G6D'	mRNA	-0.907162	1
102179717	'LY6G6C'	mRNA	-2.02264	1
102176393	'LUM'	mRNA	1.13331	1
102172418	'LTBP3'	mRNA	0.232333	1
102171027	'LSM5'	mRNA	-0.358268	1
106502273	'LSM4'	mRNA	-1.36549	1
100861322	'LSM2'	mRNA	-0.108541	1
106502149	'LRTM2'	mRNA		1
102172532	'LRRC8E'	mRNA	0.685124	1
102186378	'LRRC56'	mRNA		1
102182245	'LRRC47'	mRNA	0.685864	1
102177700	'LONRF3'	mRNA	1.97657	1
108638473	'LOC108638473'	mRNA	0.634373	1
108638457	'LOC108638457'	mRNA	-0.703676	1
108638455	'LOC108638455'	mRNA	0.881311	1
108638397	'LOC108638397'	mRNA	0.0924262	1
108637775	'LOC108637775'	mRNA	-0.97973	1
108637540	'LOC108637540'	mRNA	0.524865	1
108637304	'LOC108637304'	mRNA	0.631391	1
108637095	'LOC108637095'	mRNA		1
108636908	'LOC108636908'	mRNA		1
108636907	'LOC108636907'	mRNA		1
108636851	'LOC108636851'	mRNA	0.841305	1
108636775	'LOC108636775'	mRNA		1
108636773	'LOC108636773'	mRNA	1.3465	1
108636750	'LOC108636750'	mRNA	1.29288	1
108636749	'LOC108636749'	mRNA	0.905401	1
108636744	'LOC108636744'	mRNA	1.92657	1
108636742	'LOC108636742'	mRNA	1.60609	1
108636739	'LOC108636739'	mRNA	0.333147	1
108636437	'LOC108636437'	mRNA		1
108636425	'LOC108636425'	mRNA		1
108636416	'LOC108636416'	mRNA		1
108636232	'LOC108636232'	mRNA	1.47168	1
108636121	'LOC108636121'	mRNA		1
108635488	'LOC108635488'	mRNA	0.767011	1
108635462	'LOC108635462'	mRNA		1
108635459	'LOC108635459'	mRNA	1.17857	1
108635411	'LOC108635411'	mRNA	0.819333	1
108635405	'LOC108635405'	mRNA		1
108635393	'LOC108635393'	mRNA		1
108635334	'LOC108635334'	mRNA	0.766655	1
108635291	'LOC108635291'	mRNA	0.518766	1
108635225	'LOC108635225'	mRNA	1.91837	1
108635170	'LOC108635170'	mRNA	1.07772	1
108635142	'LOC108635142'	mRNA		1
108634850	'LOC108634850'	mRNA	0.916112	1
108634846	'LOC108634846'	mRNA	-3.17051	1
108634775	'LOC108634775'	mRNA	-0.570494	1
108634694	'LOC108634694'	mRNA	0.635293	1
108634604	'LOC108634604'	mRNA		1
108634471	'LOC108634471'	mRNA	-1.04623	1
108634342	'LOC108634342'	mRNA	0.638537	1
108634317	'LOC108634317'	mRNA		1
108634235	'LOC108634235'	mRNA	4.41477	1
108634208	'LOC108634208'	mRNA		1
108633807	'LOC108633807'	mRNA	0.41399	1
108633283	'LOC108633283'	mRNA	-2.1702	1
106503578	'LOC106503578'	mRNA		1
106502965	'LOC106502965'	mRNA	0.142238	1
106502777	'LOC106502777'	mRNA		1
106502333	'LOC106502333'	mRNA		1
106501899	'LOC106501899'	mRNA	1.09249	1
106501757	'LOC106501757'	mRNA	1.8013	1
102191423	'LOC102191423'	mRNA	1.44543	1
102191280	'LOC102191280'	mRNA	0.507876	1
102190935	'LOC102190935'	mRNA	0.763979	1
102189932	'LOC102189932'	mRNA	-0.195017	1
102189738	'LOC102189738'	mRNA		1
102189337	'LOC102189337'	mRNA	0.699867	1
102189032	'LOC102189032'	mRNA	0.475428	1
102188566	'LOC102188566'	mRNA	1.6778	1
102188506	'LOC102188506'	mRNA	0.108142	1
102188268	'LOC102188268'	mRNA	0.603033	1
102188176	'LOC102188176'	mRNA	0.00998462	1
102188051	'LOC102188051'	mRNA	1.09284	1
102187748	'LOC102187748'	mRNA		1
102187597	'LOC102187597'	mRNA	0.455409	1
102187255	'LOC102187255'	mRNA	1.26276	1
102187052	'LOC102187052'	mRNA		1
102187025	'LOC102187025'	mRNA	-0.0572651	1
102186937	'LOC102186937'	mRNA	1.52168	1
102186770	'LOC102186770'	mRNA		1
102186539	'LOC102186539'	mRNA	-0.907162	1
102186483	'LOC102186483'	mRNA		1
102186401	'LOC102186401'	mRNA		1
102186296	'LOC102186296'	mRNA	-0.0689126	1
102186069	'LOC102186069'	mRNA		1
102185892	'LOC102185892'	mRNA	1.29203	1
102185841	'LOC102185841'	mRNA		1
102185735	'LOC102185735'	mRNA	-0.0888414	1
102185572	'LOC102185572'	mRNA		1
102185264	'LOC102185264'	mRNA	1.51799	1
102185172	'LOC102185172'	mRNA	0.18142	1
102185066	'LOC102185066'	mRNA		1
102183566	'LOC102183566'	mRNA	0.0884198	1
102182683	'LOC102182683'	mRNA	6.68037	1
102182304	'LOC102182304'	mRNA	0.0805466	1
102182115	'LOC102182115'	mRNA	8.13588	1
102181854	'LOC102181854'	mRNA	3.6778	1
102181776	'LOC102181776'	mRNA	0.0928385	1
102181609	'LOC102181609'	mRNA	0.196479	1
102181582	'LOC102181582'	mRNA	5.21843	1
102180547	'LOC102180547'	mRNA		1
102180492	'LOC102180492'	mRNA		1
102179763	'LOC102179763'	mRNA	0.47135	1
102179628	'LOC102179628'	mRNA	0.0947993	1
102179590	'LOC102179590'	mRNA		1
102179130	'LOC102179130'	mRNA		1
102178810	'LOC102178810'	mRNA		1
102178686	'LOC102178686'	mRNA	0.631509	1
102178379	'LOC102178379'	mRNA	0.170641	1
102178352	'LOC102178352'	mRNA	1.52656	1
102178315	'LOC102178315'	mRNA	-0.813532	1
102178303	'LOC102178303'	mRNA	1.09284	1
102178267	'LOC102178267'	mRNA		1
102177850	'LOC102177850'	mRNA	0.55768	1
102177756	'LOC102177756'	mRNA	-0.531645	1
102177708	'LOC102177708'	mRNA	-0.0685665	1
102177570	'LOC102177570'	mRNA	0.274714	1
102176953	'LOC102176953'	mRNA	0.239282	1
102176259	'LOC102176259'	mRNA	1.23856	1
102176015	'LOC102176015'	mRNA	0.775764	1
102175964	'LOC102175964'	mRNA		1
102175959	'LOC102175959'	mRNA	-0.355064	1
102174202	'LOC102174202'	mRNA	-0.594677	1
102173852	'LOC102173852'	mRNA		1
102173607	'LOC102173607'	mRNA	0.822623	1
102171051	'LOC102171051'	mRNA		1
102170874	'LOC102170874'	mRNA	-0.198165	1
102170234	'LOC102170234'	mRNA		1
102170144	'LOC102170144'	mRNA	1.15828	1
102169972	'LOC102169972'	mRNA	-0.0983661	1
102169960	'LOC102169960'	mRNA	5.48516	1
102169209	'LOC102169209'	mRNA	-1.2062	1
102168948	'LOC102168948'	mRNA	0.764426	1
102168924	'LOC102168924'	mRNA		1
102168439	'LOC102168439'	mRNA	-0.0491805	1
100861210	'LOC100861210'	mRNA	-0.268091	1
102183562	'LMO4'	mRNA	1.42879	1
102186095	'LMNTD2'	mRNA	2.09284	1
102169747	'LGI2'	mRNA		1
102186125	'LGALS3'	mRNA	0.0759294	1
102177284	'LEKR1'	mRNA	0.324164	1
102183902	'KRTDAP'	mRNA		1
102178207	'KRT39'	mRNA		1
102185915	'KLHL4'	mRNA		1
102181774	'KLHL3'	mRNA	0.124547	1
102185120	'KLHL25'	mRNA	0.414767	1
102176632	'KLHL20'	mRNA	0.245414	1
102189665	'KHSRP'	mRNA	-0.296808	1
102178793	'KDM7A'	mRNA	1.12907	1
102187873	'KCNRG'	mRNA	0.228975	1
102172973	'KCNK7'	mRNA	0.00668183	1
102170924	'KCNJ9'	mRNA		1
102186816	'KCNJ10'	mRNA	-1.12955	1
102178555	'KCNA4'	mRNA	-0.907162	1
102170752	'KBTBD2'	mRNA	0.405436	1
102191618	'KBTBD13'	mRNA		1
108636405	'JUND'	mRNA	-0.22316	1
102179809	'ITGAE'	mRNA	1.18248	1
102184352	'ISM1'	mRNA	-1.65039	1
102182006	'IRF4'	mRNA		1
102191075	'IRF2BP1'	mRNA	0.337119	1
102188583	'IRF1'	mRNA	2.20066	1
102169274	'IQCN'	mRNA	-1.31088	1
102187588	'INTS1'	mRNA	-0.638575	1
102183937	'INSIG1'	mRNA	1.95203	1
102176483	'INKA2'	mRNA	0.262763	1
100860960	'INHBA'	mRNA	-0.987066	1
102191103	'ING5'	mRNA	0.132731	1
102182054	'IL7'	mRNA	1.71175	1
102188034	'IL5'	mRNA		1
102189572	'IL27RA'	mRNA	-1.08436	1
102178497	'IL22RA1'	mRNA	-1.49212	1
102173695	'IL17RB'	mRNA		1
102177420	'IL17RA'	mRNA	0.564765	1
102181208	'IL17B'	mRNA		1
102168982	'IKZF4'	mRNA	0.494311	1
102181170	'IKZF2'	mRNA	1.58203	1
102186464	'IGSF9B'	mRNA	0.0928385	1
102171204	'IGSF9'	mRNA	-0.170196	1
102170649	'IGSF8'	mRNA	-0.489589	1
102185597	'IGSF23'	mRNA		1
102173291	'IGIP'	mRNA	0.92934	1
102176717	'IGFN1'	mRNA		1
102175172	'IGFBP2'	mRNA	-0.726589	1
102190236	'IFT43'	mRNA	0.197175	1
102185600	'IFT20'	mRNA	-0.627799	1
102183229	'IBA57'	mRNA	0.520815	1
102174540	'HTRA1'	mRNA	0.0308124	1
102190296	'HTR5A'	mRNA		1
100860849	'HSP70.1'	mRNA	-0.897482	1
102182909	'HSD17B1'	mRNA	1.38562	1
102186668	'HRAS'	mRNA	-0.083936	1
102188207	'HPSE'	mRNA	-0.999811	1
102191831	'HOXB9'	mRNA	0.0189686	1
102168483	'HOXB8'	mRNA	0.420981	1
102168764	'HOXB7'	mRNA	0.103824	1
102169050	'HOXB6'	mRNA	-0.425816	1
102169330	'HOXB5'	mRNA	-0.682323	1
102169623	'HOXB3'	mRNA	-2.78532	1
102169903	'HOXB2'	mRNA	-1.23697	1
102170178	'HOXB1'	mRNA		1
106502041	'HOXA7'	mRNA	1.39335	1
102170296	'HOXA6'	mRNA	0.112167	1
106502032	'HOXA5'	mRNA	0.515833	1
102172323	'HOXA3'	mRNA	-0.59565	1
102183787	'HNRNPA0'	mRNA	0.0263275	1
102188888	'HERPUD1'	mRNA	1.25773	1
102169918	'HECW2'	mRNA	0.410522	1
102177590	'HECW1'	mRNA	0.0928385	1
102178851	'HEATR6'	mRNA	0.0646893	1
102185646	'HAUS3'	mRNA	0.176265	1
102174863	'H6PD'	mRNA	-0.142864	1
102175781	'GVQW3'	mRNA	0.162575	1
102183679	'GUK1'	mRNA	-0.361318	1
102180524	'GTF2H3'	mRNA	-0.405017	1
102189944	'GTF2F1'	mRNA	0.184908	1
102169876	'GSTZ1'	mRNA	0.340897	1
102190488	'GSTO2'	mRNA	0.420413	1
102191327	'GRXCR2'	mRNA	1.6778	1
102180936	'GRPEL2'	mRNA	0.72927	1
102190995	'GPR87'	mRNA		1
102172819	'GPR180'	mRNA	-0.163247	1
102181014	'GPR173'	mRNA	-0.171346	1
102177057	'GPR157'	mRNA	2.06218	1
108633849	'GPR146'	mRNA	0.522523	1
102185538	'GPHA2'	mRNA		1
106503626	'GPER1'	mRNA	0.014836	1
102191053	'GPATCH2L'	mRNA	0.769294	1
102186145	'GNAO1'	mRNA	0.677801	1
102177016	'GLMP'	mRNA	0.404793	1
102183502	'GJC2'	mRNA	1.29215	1
102187188	'GGCT'	mRNA	-0.22909	1
102189457	'GFRA1'	mRNA	-0.322199	1
102175034	'GFPT1'	mRNA	0.391244	1
102173081	'GDI1'	mRNA	-0.325865	1
102180325	'GBGT1'	mRNA	0.174955	1
102180438	'GASK1A'	mRNA	-0.0422491	1
102181330	'GAPDHS'	mRNA		1
102177767	'GABPB2'	mRNA	0.150077	1
102178446	'FZD3'	mRNA	1.03262	1
102190604	'FUT9'	mRNA	0.0928385	1
102169021	'FPGS'	mRNA	0.409129	1
102174035	'FOXN2'	mRNA	0.682111	1
108634343	'FOXE3'	mRNA		1
108634344	'FOXD2'	mRNA	1.10326	1
102172040	'FOSL1'	mRNA	-0.0470385	1
102173857	'FNBP1'	mRNA	-0.66467	1
102183621	'FMOD'	mRNA	0.779899	1
102177882	'FMN2'	mRNA	-0.170196	1
102182044	'FLRT2'	mRNA	1.44091	1
102170482	'FKBP9'	mRNA	-0.196325	1
102190963	'FILIP1'	mRNA		1
102171577	'FIBP'	mRNA	-0.170609	1
102183840	'FHOD3'	mRNA	-2.91593	1
102168896	'FGF23'	mRNA	0.0928385	1
100861307	'FFAR2'	mRNA		1
102185859	'FCGBP'	mRNA	0.77091	1
102171507	'FCER2'	mRNA	3.99973	1
102168516	'FBXO7'	mRNA	0.685833	1
102179718	'FBXO42'	mRNA	0.63509	1
102173044	'FBXO33'	mRNA	0.209085	1
102177970	'FBXL12'	mRNA	0.488871	1
102190014	'FARP2'	mRNA	0.104762	1
108633296	'FAM89B'	mRNA	-0.456435	1
102176342	'FAM83C'	mRNA	1.09284	1
102172804	'FAM50A'	mRNA	0.13585	1
102176617	'FAM216B'	mRNA	0.355873	1
102187657	'FAM199X'	mRNA	0.516994	1
102168692	'FAM180A'	mRNA	-2.07709	1
102174391	'FAM167A'	mRNA	-1.14082	1
102170529	'FAM155A'	mRNA		1
102183568	'FAM149A'	mRNA	-0.0288328	1
102186272	'EXOC4'	mRNA	0.0461789	1
102172619	'EVI5L'	mRNA	0.263548	1
102175828	'ERI1'	mRNA	-1.31178	1
102188774	'ERG28'	mRNA	1.09372	1
102173448	'ERBB3'	mRNA	0.0928385	1
102185411	'EPHA2'	mRNA	0.109899	1
102178879	'ENTPD7'	mRNA	0.49574	1
102177626	'ENTPD4'	mRNA	-0.185243	1
102190582	'EN2'	mRNA		1
102175878	'EMSY'	mRNA	0.345179	1
102172505	'ELP2'	mRNA	-0.324185	1
102173732	'ELAVL1'	mRNA	-0.310129	1
102181620	'EIF2B1'	mRNA	-0.848958	1
102173370	'EIF1AD'	mRNA	-0.0197043	1
102182571	'EID3'	mRNA	0.318679	1
102179481	'EID1'	mRNA	-1.8898	1
102178316	'EHMT2'	mRNA	0.993909	1
102169361	'EHD1'	mRNA	0.185339	1
102172694	'EHBP1L1'	mRNA	-0.633531	1
102172910	'EGFL7'	mRNA	-0.0378371	1
102170857	'EFEMP2'	mRNA	-0.135137	1
102190700	'EFEMP1'	mRNA	1.01038	1
102188169	'EFCAB9'	mRNA		1
102177541	'EFCAB1'	mRNA	0.273411	1
102180283	'EDARADD'	mRNA	-0.67744	1
102180274	'DUSP22'	mRNA	1.28876	1
102188647	'DTYMK'	mRNA	-1.96244	1
100861124	'DRAP1'	mRNA	-0.920218	1
102173522	'DPH5'	mRNA	0.172905	1
102180598	'DPF3'	mRNA		1
102175341	'DOCK3'	mRNA	0.638989	1
106503784	'DOCK11'	mRNA	-0.209995	1
102185557	'DNASE1L1'	mRNA	-1.15361	1
102179063	'DNAJC30'	mRNA	-0.312303	1
102176139	'DNAJC1'	mRNA	0.699895	1
102183173	'DMKN'	mRNA	0.730268	1
102186402	'DLGAP5'	mRNA	-3.3042	1
102176089	'DLGAP1'	mRNA	-0.492124	1
102173477	'DIPK1B'	mRNA	0.341518	1
102179571	'DIO2'	mRNA	-3.04711	1
102178560	'DIABLO'	mRNA	0.227755	1
102168900	'DHX15'	mRNA	-0.554338	1
102169620	'DHRS13'	mRNA	0.546556	1
102182992	'DFFB'	mRNA	0.1014	1
102188389	'DENND1C'	mRNA	-0.00798589	1
102181326	'DDX55'	mRNA	0.794901	1
102174817	'DDX47'	mRNA	-0.407884	1
102179431	'DDAH2'	mRNA	-1.20127	1
102169882	'DCT'	mRNA		1
102176865	'DCP1B'	mRNA	0.80574	1
100860944	'DCN'	mRNA	2.30551	1
102184678	'DCAF8'	mRNA	0.0727593	1
102191656	'DCAF1'	mRNA	0.176315	1
102177266	'DARS2'	mRNA	-0.387346	1
102178892	'DAPP1'	mRNA	-1.3222	1
102175533	'CYTIP'	mRNA	1.65344	1
102173558	'CYSTM1'	mRNA	-0.221495	1
102190733	'CYGB'	mRNA		1
102178438	'CXCL8'	mRNA	7.38206	1
102172665	'CWC27'	mRNA	-0.134572	1
108636395	'CTXN1'	mRNA	-0.922268	1
102171134	'CTSW'	mRNA		1
102172765	'CTAGE5'	mRNA	0.652671	1
102178710	'CSTF2'	mRNA	0.562698	1
102181496	'CSNK1A1'	mRNA	0.754396	1
100861231	'CSN3'	mRNA		1
100861229	'CSN1S2'	mRNA		1
102185714	'CSGALNACT2'	mRNA	0.647355	1
102176401	'CSF2RB'	mRNA		1
102185051	'CSF1'	mRNA	0.767119	1
102188477	'CRY1'	mRNA	0.595497	1
102187829	'CRPPA'	mRNA	0.882915	1
102189115	'CRB3'	mRNA		1
102181573	'CRACR2A'	mRNA	0.0928385	1
106503627	'CPLANE2'	mRNA	0.187617	1
102171005	'CORO6'	mRNA	0.78703	1
102189512	'COQ8B'	mRNA	0.528237	1
102183744	'COPA'	mRNA	-0.455112	1
102173322	'COLGALT2'	mRNA	0.0928385	1
106503435	'COL7A1'	mRNA	0.909697	1
108633220	'COL5A1'	mRNA	-0.840481	1
102182838	'COL21A1'	mRNA	-0.0591646	1
102170840	'COL11A1'	mRNA	-0.443544	1
102187624	'COASY'	mRNA	0.91484	1
102191483	'CMPK1'	mRNA	-0.622111	1
102190776	'CLPP'	mRNA	0.515188	1
100860977	'CLIC1'	mRNA	-1.79624	1
102171965	'CLEC4G'	mRNA		1
102172783	'CLEC16A'	mRNA	0.348078	1
102170379	'CLDN4'	mRNA	1.72755	1
102178787	'CLDN3'	mRNA		1
102187002	'CHST2'	mRNA	1.26559	1
102184407	'CHST11'	mRNA	-0.235729	1
108633307	'CHRM3'	mRNA		1
102187843	'CHRM1'	mRNA		1
102174168	'CHDH'	mRNA	1.09284	1
102173888	'CHD2'	mRNA	0.856603	1
102170587	'CFL1'	mRNA	-1.28043	1
102175816	'CFB'	mRNA	5.40409	1
108636243	'CFAP99'	mRNA	3.41477	1
102189045	'CFAP36'	mRNA	-0.57102	1
102190885	'CFAP157'	mRNA		1
102183484	'CEP41'	mRNA	-0.671945	1
102186885	'CEP164'	mRNA	-0.0937378	1
102183443	'CEP104'	mRNA	0.285128	1
102178196	'CENPL'	mRNA	-2.76716	1
102187675	'CEACAM19'	mRNA		1
102188494	'CEACAM16'	mRNA		1
102188145	'CDK9'	mRNA	0.278719	1
102169079	'CDC42BPG'	mRNA	1.37333	1
100861223	'CD34'	mRNA		1
102172254	'CD209'	mRNA		1
102181162	'CD200'	mRNA	-0.246064	1
102176572	'CCT3'	mRNA	0.0747287	1
102185431	'CCSAP'	mRNA	0.00229159	1
102187225	'CCR6'	mRNA	-0.907162	1
102180657	'CCND2'	mRNA	0.688505	1
102180950	'CCN4'	mRNA	-1.58553	1
102185702	'CCN1'	mRNA	-2.68548	1
106503750	'CCDC85B'	mRNA	-1.29183	1
102190468	'CCDC51'	mRNA	0.320726	1
102182524	'CCDC27'	mRNA		1
102181576	'CCDC149'	mRNA	-0.473995	1
102179785	'CBLN4'	mRNA	-0.703628	1
102187397	'CBLC'	mRNA		1
102182344	'CAVIN1'	mRNA	-1.87491	1
102176581	'CAV2'	mRNA	-1.27863	1
100860749	'CAV1'	mRNA	-1.84827	1
102185618	'CASQ1'	mRNA	-1.73724	1
102180118	'CAPS'	mRNA	0.638273	1
102187484	'CAMK4'	mRNA	-0.494921	1
102186519	'CADM2'	mRNA		1
102176592	'CACNA2D4'	mRNA		1
100861292	'CACNA1C'	mRNA	-0.99377	1
102173300	'C8H9orf152'	mRNA		1
102185166	'C7H1orf35'	mRNA	-0.188803	1
102189297	'C7H19orf67'	mRNA	-1.49212	1
102188383	'C5H12orf56'	mRNA	-1.04467	1
102172517	'C29H11orf68'	mRNA	-0.329753	1
108638537	'C21H14orf180'	mRNA		1
102176085	'C2'	mRNA	2.0722	1
102175800	'C1H21orf62'	mRNA	1.31523	1
102182715	'C16H1orf174'	mRNA	1.58473	1
102174958	'C16H1orf158'	mRNA	-0.0451896	1
102182137	'C11H2orf50'	mRNA		1
102171755	'BUD23'	mRNA	-0.941947	1
102181629	'BTLA'	mRNA	-1.49212	1
102187789	'BTG2'	mRNA	1.45529	1
100861579	'BTG1'	mRNA	1.56745	1
102188262	'BTBD6'	mRNA	-0.559238	1
108633256	'BRF1'	mRNA	0.588547	1
102173245	'BPHL'	mRNA	0.961927	1
108633812	'BOK'	mRNA	-0.86652	1
100860972	'BMF'	mRNA	-1.70375	1
102173485	'BIRC2'	mRNA	0.0910175	1
102169642	'BCL7C'	mRNA	0.149928	1
102169705	'BCL6'	mRNA	1.32584	1
102188215	'BCL3'	mRNA	1.03364	1
102172807	'BCAM'	mRNA	0.306518	1
102185812	'BATF2'	mRNA	1.03719	1
100861125	'BANF1'	mRNA	-0.694492	1
102180953	'BACE1'	mRNA	0.214091	1
102191074	'AXL'	mRNA	-1.36096	1
102179911	'AVL9'	mRNA	0.919888	1
102184391	'ATXN1'	mRNA	0.344044	1
108633212	'ATRIP'	mRNA	0.195242	1
102186995	'ATP6V0A1'	mRNA	-0.210812	1
108635054	'ATP6AP1'	mRNA	-0.409055	1
102180792	'ATP4A'	mRNA		1
102187815	'ATP2B2'	mRNA	-0.893186	1
102172639	'ATP12A'	mRNA		1
102187302	'ATN1'	mRNA	-0.234057	1
106502003	'ATG4B'	mRNA	-0.0783394	1
102169649	'ATG2A'	mRNA	0.875936	1
102188759	'ASF1B'	mRNA	-2.78354	1
102169495	'ARNTL'	mRNA	-0.316163	1
102172607	'ARHGEF6'	mRNA	0.982414	1
102185132	'ARHGEF19'	mRNA	1.75073	1
102185451	'ARF1'	mRNA	-0.533488	1
102174634	'AP5B1'	mRNA	0.758342	1
102172262	'ANXA1'	mRNA	-1.19262	1
102187463	'ANO9'	mRNA	-0.22909	1
102175586	'ANKRD39'	mRNA	-0.271886	1
102179046	'ANKRD33B'	mRNA	-0.156428	1
102184773	'ALX3'	mRNA	1.1803	1
102190506	'ALKBH7'	mRNA	-0.610894	1
102189519	'ALDH3A2'	mRNA	0.0275999	1
102179701	'ALDH3A1'	mRNA		1
102186765	'AKAP2'	mRNA	-0.625428	1
102188182	'AHCYL1'	mRNA	-0.362475	1
102173200	'AGPAT2'	mRNA	0.0358118	1
106502495	'AFDN'	mRNA	0.470499	1
102172062	'AFAP1L1'	mRNA	-0.907162	1
102175860	'ADRA2B'	mRNA	0.0928385	1
102188489	'ADGRL1'	mRNA	1.08292	1
102189798	'ADCY5'	mRNA		1
102179423	'ADAMTS9'	mRNA	1.38629	1
102172391	'ADAMTS6'	mRNA	-1.76798	1
102182397	'ADAMTS2'	mRNA	0.202218	1
102173425	'ACTR8'	mRNA	0.269977	1
102176966	'ACTN1'	mRNA	-1.70949	1
102182476	'ACTA1'	mRNA	0.024621	1
102179093	'ACER1'	mRNA	0.677801	1
102168916	'ABO'	mRNA	3.63716	1
102170657	'ABHD11'	mRNA	-0.273349	1
102174076	'ABCA12'	mRNA	-0.155089	1
102179197	'ABCA1'	mRNA	0.863941	1
100860947	'AANAT'	mRNA		1
102190991	'AANAT'	mRNA		1
102175231	'AADACL3'	mRNA	0.630289	1
