# Supplementary material for: Long noncoding RNA IRF1-AS is associated with peste des petits ruminants infection
Source: Vet Res. 2022 Oct 28;53:89. doi: 10.1186/s13567-022-01105-1 (PMC9617334; doi:10.1186/s13567-022-01105-1)
Supplement: Supplementary file 4 — Additional file 4. Target mRNAs related to immune system. According to the GO annotation, 141 target mRNAs were classified as the BP term immune system. [file 13567_2022_1105_MOESM4_ESM.xls]

Gene ID	Gene Symbol	Type	log2 (PPRV_48_hpi / Mock)
102182115	'LOC102182115'	mRNA	8.135882105
102178438	'CXCL8'	mRNA	7.382056212
102182683	'LOC102182683'	mRNA	6.680369006
102175816	'CFB'	mRNA	5.404090346
102181582	'LOC102181582'	mRNA	5.218429946
108634235	'LOC108634235'	mRNA	4.414766572
102171507	'FCER2'	mRNA	3.999729072
102181854	'LOC102181854'	mRNA	3.677800977
102173256	'PIK3CG'	mRNA	2.900193399
102188583	'IRF1'	mRNA	2.200660233
102176085	'C2'	mRNA	2.072198711
108636744	'LOC108636744'	mRNA	1.926570202
108635225	'LOC108635225'	mRNA	1.918374065
106501757	'LOC106501757'	mRNA	1.801296999
102171153	'ULBP3'	mRNA	1.761865242
102182054	'IL7'	mRNA	1.711748309
102188566	'LOC102188566'	mRNA	1.677800977
108636742	'LOC108636742'	mRNA	1.606087529
102189149	'NLRC5'	mRNA	1.533411068
102178352	'LOC102178352'	mRNA	1.526557828
102185264	'LOC102185264'	mRNA	1.517990167
102183562	'LMO4'	mRNA	1.428787199
106502041	'HOXA7'	mRNA	1.393347588
108636773	'LOC108636773'	mRNA	1.346503153
102169705	'BCL6'	mRNA	1.325843727
108636750	'LOC108636750'	mRNA	1.292881599
102185892	'LOC102185892'	mRNA	1.292030034
102180274	'DUSP22'	mRNA	1.288758687
102176694	'ZFP36L1'	mRNA	1.232028841
102191266	'SARM1'	mRNA	1.18272398
108635459	'LOC108635459'	mRNA	1.178565053
102170144	'LOC102170144'	mRNA	1.158284772
102178303	'LOC102178303'	mRNA	1.092838477
102188582	'TNFSF9'	mRNA	1.078687988
108635170	'LOC108635170'	mRNA	1.07772357
102181625	'TRIM25'	mRNA	1.045047235
102185812	'BATF2'	mRNA	1.037190112
102188215	'BCL3'	mRNA	1.033642684
108636749	'LOC108636749'	mRNA	0.905400945
108638455	'LOC108638455'	mRNA	0.881310783
108635411	'LOC108635411'	mRNA	0.819332503
102171005	'CORO6'	mRNA	0.787030047
106503587	'SOCS1'	mRNA	0.770910382
108635488	'LOC108635488'	mRNA	0.767011402
102168948	'LOC102168948'	mRNA	0.764425546
102190935	'LOC102190935'	mRNA	0.76397946
102172625	'PPARGC1B'	mRNA	0.757429061
102189337	'LOC102189337'	mRNA	0.699867287
102171742	'TRAF3'	mRNA	0.665765912
102168877	'WDR7'	mRNA	0.660027487
102172993	'PURA'	mRNA	0.659427768
108634694	'LOC108634694'	mRNA	0.635293013
108638473	'LOC108638473'	mRNA	0.634372517
102177420	'IL17RA'	mRNA	0.564764719
102188981	'MARCH7'	mRNA	0.536569796
108635291	'LOC108635291'	mRNA	0.518765786
106502032	'HOXA5'	mRNA	0.515833498
102184175	'TP73'	mRNA	0.464807254
102172535	'NECTIN2'	mRNA	0.455761207
102168483	'HOXB8'	mRNA	0.42098063
102179584	'RC3H1'	mRNA	0.374134397
102184607	'RPS6KA3'	mRNA	0.36831505
108636739	'LOC108636739'	mRNA	0.333147167
102191147	'STXBP1'	mRNA	0.301003561
102174096	'RELA'	mRNA	0.246574592
102173637	'MFHAS1'	mRNA	0.214638164
102186280	'TCIRG1'	mRNA	0.213175985
102182495	'SIGLEC10'	mRNA	0.21197898
102191656	'DCAF1'	mRNA	0.176315436
102179238	'STK10'	mRNA	0.113158461
102185411	'EPHA2'	mRNA	0.109899102
102185861	'PVR'	mRNA	0.106777668
102190014	'FARP2'	mRNA	0.104761644
102184049	'WNT3A'	mRNA	0.092838477
102181776	'LOC102181776'	mRNA	0.092838477
102181573	'CRACR2A'	mRNA	0.092838477
102173485	'BIRC2'	mRNA	0.091017467
102187603	'TRIM13'	mRNA	0.084083473
102182304	'LOC102182304'	mRNA	0.08054664
102186125	'LGALS3'	mRNA	0.075929371
102188062	'SDCBP'	mRNA	0.064766967
102189850	'RFX1'	mRNA	0.050035979
102173200	'AGPAT2'	mRNA	0.035811786
106503626	'GPER1'	mRNA	0.014835965
102191137	'PTBP3'	mRNA	-0.01113212
106501756	'MAP4K2'	mRNA	-0.05196824
102177708	'LOC102177708'	mRNA	-0.068566548
102186296	'LOC102186296'	mRNA	-0.068912593
100860797	'UBE2K'	mRNA	-0.070121031
102186668	'HRAS'	mRNA	-0.083935952
102185735	'LOC102185735'	mRNA	-0.088841356
102186046	'TNFAIP1'	mRNA	-0.113407093
102173958	'MLEC'	mRNA	-0.14907335
102170874	'LOC102170874'	mRNA	-0.198165045
106503784	'DOCK11'	mRNA	-0.209994565
102181162	'CD200'	mRNA	-0.2460645
102189826	'VEGFC'	mRNA	-0.283028425
102175470	'SART1'	mRNA	-0.289307141
102175959	'LOC102175959'	mRNA	-0.35506442
102178513	'RARG'	mRNA	-0.361897714
102171798	'PSPC1'	mRNA	-0.381056576
102172412	'RET'	mRNA	-0.39509957
108635054	'ATP6AP1'	mRNA	-0.409054919
102169050	'HOXB6'	mRNA	-0.425815523
102187484	'CAMK4'	mRNA	-0.494920759
102185451	'ARF1'	mRNA	-0.53348844
102172323	'HOXA3'	mRNA	-0.595650044
102189966	'SOX11'	mRNA	-0.644127117
102170126	'SEC24D'	mRNA	-0.68218818
102181620	'EIF2B1'	mRNA	-0.848957734
102187833	'NOD1'	mRNA	-0.907161523
102187225	'CCR6'	mRNA	-0.907161523
102169719	'PTPN22'	mRNA	-0.977550851
100860960	'INHBA'	mRNA	-0.987065595
102189572	'IL27RA'	mRNA	-1.084356216
102172262	'ANXA1'	mRNA	-1.192618404
102181778	'SCARA3'	mRNA	-1.194467816
102169209	'LOC102169209'	mRNA	-1.206195946
102191074	'AXL'	mRNA	-1.360963394
102182170	'TIPARP'	mRNA	-1.386266412
102181738	'SLAMF6'	mRNA	-1.492124024
102181629	'BTLA'	mRNA	-1.492124024
102176966	'ACTN1'	mRNA	-1.709485703
102188688	'TOX'	mRNA	-1.765720869
102171378	'MASP1'	mRNA	-2.443578833
102169623	'HOXB3'	mRNA	-2.7853204
102179996	'MPIG6B'	mRNA	-3.714516445
108636775	'LOC108636775'	mRNA
108635462	'LOC108635462'	mRNA
108634604	'LOC108634604'	mRNA
102188034	'IL5'	mRNA
102182006	'IRF4'	mRNA
102181208	'IL17B'	mRNA
102180492	'LOC102180492'	mRNA
102180349	'NKX2-5'	mRNA
102179590	'LOC102179590'	mRNA
102178717	'PPBP'	mRNA
102172254	'CD209'	mRNA
102171965	'CLEC4G'	mRNA
102171633	'MS4A2'	mRNA
100861216	'VTN'	mRNA
